# Supplementary material for: 1-[(2-Chloro-7-methyl-3-quinol­yl)meth­yl]pyridin-2(1H)-one
Source: Acta Crystallogr Sect E Struct Rep Online. 2010 Mar 27;66(Pt 4):o960. doi: 10.1107/S1600536810011177 (PMC2984016; doi:10.1107/S1600536810011177)
Supplement: Supplementary file 1 [file e-66-0o960-sup1.cif]

##############################################################################
###                                                                        ###
###        Electronic paper (Acta Crystallographica Section E)             ###
###                                                                        ###
##############################################################################
#                                                                            #
# This CIF contains the data in a paper accepted for publication in Acta     #
# Crystallographica Section E. It conforms to the requirements of Notes      #
# for Authors for Section E, and has been peer reviewed under the auspices   #
# of the IUCr Commission on Journals.                                        #
#                                                                            #
# Full details of the Crystallographic Information File format               #
# are given in the paper "The Crystallographic Information File (CIF):       #
# a New Standard Archive File for Crystallography" by S. R. Hall, F. H.      #
# Allen and I. D. Brown [Acta Cryst. (1991), A47, 655-685].                  #
#                                                                            #
# The current version of the core CIF dictionary is obtainable from          #
# ftp://ftp.iucr.org/pub/cif_core.dic. The current version number is 2.4.    #
#                                                                            #
# Software is freely available for graphical display of the structure(s) in  #
# this CIF.  For information consult the CIF home page http://www.iucr.org/  #
# cif/home.html                                                              #
#                                                                            #
# This file may be used for bona fide research purposes within the           #
# scientific community so long as proper attribution is given to the journal # 
# article from which it was obtained.                                        #
#                                                                            #
##############################################################################
                                             
data_global
_audit_creation_method     'PLATON <TABLE ACC> option'
_journal_date_recd_electronic     2010-03-24
_journal_date_accepted     2010-03-24
_journal_name_full     'Acta Crystallographica, Section E'
_journal_year     2010
_journal_volume     66
_journal_issue      4
_journal_page_first     o960
_journal_page_last     o960
_journal_paper_category     QO
_journal_coeditor_code     IS2533
_publ_contact_author_name
;
Mehmet Akkurt
;
_publ_contact_author_address
; Department of Physics
  Faculty of Arts and Sciences
  Erciyes University
  38039 Kayseri
  Turkey
;
_publ_contact_author_email     'akkurt@erciyes.edu.tr'
_publ_contact_author_fax     '+90-352-4374933'
_publ_contact_author_phone     '+90-352-4374901 extra 33106'
_publ_section_title
;
1-[(2-Chloro-7-methyl-3-quinolyl)methyl]pyridin-2(1<i>H</i>)-one
;
loop_
    _publ_author_name
    _publ_author_footnote
    _publ_author_address
    'S. Mohana Roopan' .
;
Organic and Medicinal Chemistry Research Laboratory,
Organic Chemistry Division, School of Advanced Sciences,
VIT University,
Vellore 632 014,
Tamil Nadu, India
;
    'F. Nawaz Khan' .
;
Organic and Medicinal Chemistry Research Laboratory,
Organic Chemistry Division, School of Advanced Sciences,
VIT University,
Vellore 632 014,
Tamil Nadu, India
;
    'Atul Kumar Kushwaha' .
;
Organic and Medicinal Chemistry Research Laboratory,
Organic Chemistry Division, School of Advanced Sciences,
VIT University,
Vellore 632 014,
Tamil Nadu, India
;
    'Venkatesha R. Hathwar' .
;
Solid State and Structural Chemistry Unit,
Indian Institute of Science,
Bangalore 560 012, Karnataka,
India
;
    'Mehmet Akkurt' .
;
Department of Physics,
Faculty of Arts and Sciences,
Erciyes University,
38039 Kayseri,
Turkey
;
data_I
_chemical_name_systematic
;
1-[(2-Chloro-7-methyl-3-quinolyl)methyl]pyridin-2(1<i>H</i>)-one
;
_chemical_name_common     ?
_chemical_formula_moiety     'C16 H13 Cl N2 O'
_chemical_formula_sum     'C16 H13 Cl N2 O'
_chemical_formula_structural     ?
_chemical_formula_iupac     'C16 H13 Cl N2 O'
_chemical_formula_weight     284.73
_chemical_melting_point     ?
_symmetry_cell_setting     monoclinic
_symmetry_space_group_name_H-M     'C 2/c'
_symmetry_space_group_name_Hall     '-C 2yc'
loop_
    _symmetry_equiv_pos_site_id
    _symmetry_equiv_pos_as_xyz
    1 x,y,z
    2 -x,y,1/2-z
    3 -x,-y,-z
    4 x,-y,1/2+z
    5 1/2+x,1/2+y,z
    6 1/2-x,1/2+y,1/2-z
    7 1/2-x,1/2-y,-z
    8 1/2+x,1/2-y,1/2+z
_cell_length_a     11.8934(3)
_cell_length_b     11.1092(3)
_cell_length_c     21.2858(6)
_cell_angle_alpha     90
_cell_angle_beta     102.413(3)
_cell_angle_gamma     90
_cell_volume     2746.67(13)
_cell_formula_units_Z     8
_cell_measurement_reflns_used     985
_cell_measurement_theta_min     3.43
_cell_measurement_theta_max     25.50
_cell_measurement_temperature     295(2)
_cell_special_details
;
;
_exptl_crystal_description     'Block'
_exptl_crystal_colour     'Colourless'
_exptl_crystal_size_max     0.260
_exptl_crystal_size_mid     0.210
_exptl_crystal_size_min     0.180
_exptl_crystal_size_rad     ?
_exptl_crystal_density_diffrn     1.377
_exptl_crystal_density_meas     ?
_exptl_crystal_density_method     'Not Measured'
_exptl_crystal_F_000     1184
_exptl_absorpt_coefficient_mu     0.274
_exptl_absorpt_correction_type     'multi-scan'
_exptl_absorpt_process_details
                           '(<i>CrysAlis Pro RED</i>; Oxford Diffraction, 2009)'
_exptl_absorpt_correction_T_min     0.932
_exptl_absorpt_correction_T_max     0.952
_exptl_special_details
;
;
_diffrn_ambient_temperature     295(2)
_diffrn_radiation_type     'MoK\a'
_diffrn_radiation_wavelength     0.71073
_diffrn_radiation_source     'Enhance (Mo) X-ray Source'
_diffrn_radiation_monochromator     'graphite'
_diffrn_measurement_device_type
                'Oxford Xcalibur diffractometer with an Eos (Nova) CCD detector'
_diffrn_measurement_method     '\w scans'
_diffrn_detector_area_resol_mean     ?
_diffrn_reflns_number     13638
_diffrn_reflns_av_R_equivalents     0.0245
_diffrn_reflns_av_sigmaI/netI     0.0203
_diffrn_reflns_theta_min     3.43
_diffrn_reflns_theta_max     25.50
_diffrn_reflns_theta_full     25.50
_diffrn_measured_fraction_theta_max     0.998
_diffrn_measured_fraction_theta_full     0.998
_diffrn_reflns_limit_h_min     -14
_diffrn_reflns_limit_h_max     14
_diffrn_reflns_limit_k_min     -13
_diffrn_reflns_limit_k_max     13
_diffrn_reflns_limit_l_min     -25
_diffrn_reflns_limit_l_max     25
_diffrn_reflns_reduction_process
;
;
_refine_special_details
;
Refinement on <i>F</i>^2^ for ALL reflections except those flagged by the user
for potential systematic errors. Weighted <i>R</i>-factors wR and all
goodnesses of fit <i>S</i> are based on <i>F</i>^2^, conventional
<i>R</i>-factors <i>R</i> are based on <i>F</i>, with <i>F</i> set to zero for
negative <i>F</i>^2^. The observed criterion of <i>F</i>^2^ > \s(<i>F</i>^2^)
is used only for calculating -<i>R</i>-factor-obs etc. and is not relevant to
the choice of reflections for refinement. <i>R</i>-factors based on
<i>F</i>^2^ are statistically about twice as large as those based on <i>F</i>,
and <i>R</i>-factors based on ALL data will be even larger.
;
_reflns_number_total     2556
_reflns_number_gt     1893
_reflns_threshold_expression     I>2\s(I)
_refine_ls_structure_factor_coef     Fsqd
_refine_ls_matrix_type     full
_refine_ls_R_factor_all     0.0482
_refine_ls_R_factor_gt     0.0337
_refine_ls_wR_factor_gt     0.0910
_refine_ls_wR_factor_ref     0.0945
_refine_ls_goodness_of_fit_ref     1.096
_refine_ls_restrained_S_all     1.096
_refine_ls_number_reflns     2556
_refine_ls_number_parameters     182
_refine_ls_number_restraints     0
_refine_ls_number_constraints     ?
_refine_ls_hydrogen_treatment     constr
_refine_ls_weighting_scheme     'calc'
_refine_ls_weighting_details
         'calc w=1/[\s^2^(Fo^2^)+(0.0497P)^2^+0.1075P] where P=(Fo^2^+2Fc^2^)/3'
_atom_sites_solution_hydrogens     'geom'
_atom_sites_solution_primary     'direct'
_atom_sites_solution_secondary     'difmap'
_refine_ls_shift/su_max     0.001
_refine_ls_shift/su_mean     0.000
_refine_diff_density_max     0.124
_refine_diff_density_min     -0.220
_refine_ls_extinction_method     'none'
_refine_ls_abs_structure_details     ?
_refine_ls_abs_structure_Flack     .
loop_
    _atom_type_symbol
    _atom_type_description
    _atom_type_scat_dispersion_real
    _atom_type_scat_dispersion_imag
    _atom_type_scat_source
    O O 0.0106 0.0060 'International Tables Vol C Tables 4.2.6.8 and 6.1.1.4'
    N N 0.0061 0.0033 'International Tables Vol C Tables 4.2.6.8 and 6.1.1.4'
    Cl Cl 0.1484 0.1585 'International Tables Vol C Tables 4.2.6.8 and 6.1.1.4'
    H H 0.0000 0.0000 'International Tables Vol C Tables 4.2.6.8 and 6.1.1.4'
    C C 0.0033 0.0016 'International Tables Vol C Tables 4.2.6.8 and 6.1.1.4'
_computing_data_collection
                            '<i>CrysAlis Pro CCD</i> (Oxford Diffraction, 2009)'
_computing_cell_refinement
                            '<i>CrysAlis Pro CCD</i> (Oxford Diffraction, 2009)'
_computing_data_reduction
                            '<i>CrysAlis Pro RED</i> (Oxford Diffraction, 2009)'
_computing_structure_solution     '<i>SHELXS97</i> (Sheldrick, 2008)'
_computing_structure_refinement     '<i>SHELXL97</i> (Sheldrick, 2008)'
_computing_molecular_graphics     '<i>ORTEP-3</i> (Farrugia, 1997)'
_computing_publication_material
                  '<i>WinGX</i> (Farrugia, 1999) and <i>PLATON</i> (Spek, 2009)'
loop_
    _atom_site_type_symbol
    _atom_site_label
    _atom_site_fract_x
    _atom_site_fract_y
    _atom_site_fract_z
    _atom_site_U_iso_or_equiv
    _atom_site_thermal_displace_type
    _atom_site_calc_flag
    _atom_site_refinement_flags
    _atom_site_occupancy
    Cl Cl1 1.09208(3) 0.30078(4) 0.05639(2) 0.0632(2) Uani . . 1.000
    O O1 0.85807(10) 0.41006(11) 0.21457(5) 0.0685(5) Uani . . 1.000
    N N1 0.89822(11) 0.31396(11) -0.02677(6) 0.0489(5) Uani . . 1.000
    N N2 0.92375(10) 0.56671(11) 0.16368(5) 0.0467(4) Uani . . 1.000
    C C1 0.95261(12) 0.35624(13) 0.02798(7) 0.0459(5) Uani . . 1.000
    C C2 0.91154(12) 0.44280(13) 0.06637(7) 0.0434(5) Uani . . 1.000
    C C3 0.80426(12) 0.48690(13) 0.04162(7) 0.0460(5) Uani . . 1.000
    C C4 0.62855(14) 0.49071(14) -0.04533(8) 0.0542(6) Uani . . 1.000
    C C5 0.56786(14) 0.44843(16) -0.10296(8) 0.0602(6) Uani . . 1.000
    C C6 0.61864(16) 0.35797(17) -0.13404(8) 0.0648(7) Uani . . 1.000
    C C7 0.72499(15) 0.31365(15) -0.10943(7) 0.0580(6) Uani . . 1.000
    C C8 0.78938(13) 0.35771(14) -0.05035(7) 0.0475(5) Uani . . 1.000
    C C9 0.73932(12) 0.44607(13) -0.01767(7) 0.0447(5) Uani . . 1.000
    C C10 0.98427(13) 0.48243(15) 0.13024(7) 0.0513(5) Uani . . 1.000
    C C11 0.92446(14) 0.68655(15) 0.14990(8) 0.0595(6) Uani . . 1.000
    C C12 0.86613(16) 0.76605(17) 0.17753(9) 0.0705(7) Uani . . 1.000
    C C13 0.80463(15) 0.72478(18) 0.22262(8) 0.0688(7) Uani . . 1.000
    C C14 0.80364(13) 0.60698(17) 0.23677(8) 0.0593(6) Uani . . 1.000
    C C15 0.86079(13) 0.51932(16) 0.20637(7) 0.0503(6) Uani . . 1.000
    C C16 0.44951(15) 0.49594(19) -0.13245(9) 0.0845(8) Uani . . 1.000
    H H3 0.77340 0.54520 0.06440 0.0550 Uiso calc R 1.000
    H H4 0.59630 0.55000 -0.02390 0.0650 Uiso calc R 1.000
    H H6 0.57750 0.32750 -0.17290 0.0780 Uiso calc R 1.000
    H H7 0.75570 0.25410 -0.13150 0.0700 Uiso calc R 1.000
    H H10A 1.00650 0.41230 0.15720 0.0620 Uiso calc R 1.000
    H H10B 1.05400 0.52020 0.12310 0.0620 Uiso calc R 1.000
    H H11 0.96660 0.71350 0.12060 0.0710 Uiso calc R 1.000
    H H12 0.86630 0.84730 0.16710 0.0850 Uiso calc R 1.000
    H H13 0.76440 0.77910 0.24280 0.0820 Uiso calc R 1.000
    H H14 0.76400 0.58190 0.26770 0.0710 Uiso calc R 1.000
    H H16A 0.43010 0.55940 -0.10600 0.1270 Uiso calc R 1.000
    H H16B 0.39420 0.43210 -0.13540 0.1270 Uiso calc R 1.000
    H H16C 0.44880 0.52660 -0.17470 0.1270 Uiso calc R 1.000
loop_
    _atom_site_aniso_label
    _atom_site_aniso_U_11
    _atom_site_aniso_U_22
    _atom_site_aniso_U_33
    _atom_site_aniso_U_12
    _atom_site_aniso_U_13
    _atom_site_aniso_U_23
    Cl1 0.0530(3) 0.0666(3) 0.0737(3) 0.0066(2) 0.0219(2) 0.0046(2)
    O1 0.0847(9) 0.0633(8) 0.0632(8) -0.0139(7) 0.0289(6) 0.0034(6)
    N1 0.0569(8) 0.0505(8) 0.0446(8) -0.0072(6) 0.0228(6) -0.0011(6)
    N2 0.0474(7) 0.0559(8) 0.0375(7) -0.0067(6) 0.0108(6) -0.0030(6)
    C1 0.0485(9) 0.0466(9) 0.0475(9) -0.0040(7) 0.0214(7) 0.0056(7)
    C2 0.0482(9) 0.0476(9) 0.0372(8) -0.0069(7) 0.0154(7) 0.0024(6)
    C3 0.0492(9) 0.0486(9) 0.0422(9) -0.0028(7) 0.0143(7) -0.0033(7)
    C4 0.0544(10) 0.0542(10) 0.0527(10) -0.0062(8) 0.0085(8) 0.0039(8)
    C5 0.0572(10) 0.0661(11) 0.0532(11) -0.0165(9) 0.0030(8) 0.0139(9)
    C6 0.0747(12) 0.0765(12) 0.0406(10) -0.0307(10) 0.0064(9) 0.0007(9)
    C7 0.0726(12) 0.0615(11) 0.0436(10) -0.0180(9) 0.0205(9) -0.0052(8)
    C8 0.0578(10) 0.0490(9) 0.0392(9) -0.0138(8) 0.0183(7) 0.0023(7)
    C9 0.0495(9) 0.0466(9) 0.0394(9) -0.0080(7) 0.0125(7) 0.0033(7)
    C10 0.0462(9) 0.0643(10) 0.0449(9) -0.0019(8) 0.0131(7) -0.0028(8)
    C11 0.0643(11) 0.0594(11) 0.0558(11) -0.0124(9) 0.0150(8) 0.0015(8)
    C12 0.0798(13) 0.0590(11) 0.0725(13) -0.0027(10) 0.0158(11) -0.0053(9)
    C13 0.0641(11) 0.0784(14) 0.0624(12) 0.0046(10) 0.0105(9) -0.0214(10)
    C14 0.0525(10) 0.0839(13) 0.0437(9) -0.0086(9) 0.0153(8) -0.0137(9)
    C15 0.0482(9) 0.0649(11) 0.0367(9) -0.0122(8) 0.0069(7) -0.0054(8)
    C16 0.0655(13) 0.0976(16) 0.0791(14) -0.0176(11) -0.0096(11) 0.0184(12)
_geom_special_details
;
Bond distances, angles etc. have been calculated using the rounded fractional
coordinates. All su's are estimated from the variances of the (full)
variance-covariance matrix. The cell esds are taken into account in the
estimation of distances, angles and torsion angles
;
loop_
    _geom_bond_atom_site_label_1
    _geom_bond_atom_site_label_2
    _geom_bond_site_symmetry_1
    _geom_bond_site_symmetry_2
    _geom_bond_distance
    _geom_bond_publ_flag
    Cl1 C1 . . 1.7509(15) no
    O1 C15 . . 1.228(2) no
    N1 C1 . . 1.2935(19) no
    N1 C8 . . 1.373(2) no
    N2 C10 . . 1.457(2) no
    N2 C11 . . 1.364(2) no
    N2 C15 . . 1.3986(19) no
    C1 C2 . . 1.415(2) no
    C2 C3 . . 1.363(2) no
    C2 C10 . . 1.512(2) no
    C3 C9 . . 1.406(2) no
    C4 C5 . . 1.366(2) no
    C4 C9 . . 1.412(2) no
    C5 C6 . . 1.409(3) no
    C5 C16 . . 1.508(3) no
    C6 C7 . . 1.354(3) no
    C7 C8 . . 1.412(2) no
    C8 C9 . . 1.407(2) no
    C11 C12 . . 1.335(3) no
    C12 C13 . . 1.403(3) no
    C13 C14 . . 1.344(3) no
    C14 C15 . . 1.421(2) no
    C3 H3 . . 0.9300 no
    C4 H4 . . 0.9300 no
    C6 H6 . . 0.9300 no
    C7 H7 . . 0.9300 no
    C10 H10A . . 0.9700 no
    C10 H10B . . 0.9700 no
    C11 H11 . . 0.9300 no
    C12 H12 . . 0.9300 no
    C13 H13 . . 0.9300 no
    C14 H14 . . 0.9300 no
    C16 H16A . . 0.9600 no
    C16 H16B . . 0.9600 no
    C16 H16C . . 0.9600 no
loop_
    _geom_contact_atom_site_label_1
    _geom_contact_atom_site_label_2
    _geom_contact_distance
    _geom_contact_site_symmetry_1
    _geom_contact_site_symmetry_2
    _geom_contact_publ_flag
    Cl1 C9 3.6496(15) . 3_765 no
    Cl1 C5 3.6161(18) . 7_655 no
    Cl1 C3 3.5414(15) . 3_765 no
    Cl1 H10A 2.8500 . . no
    Cl1 H10B 2.9100 . . no
    Cl1 H16B 3.0700 . 7_655 no
    O1 C2 3.3690(18) . . no
    O1 C7 3.348(2) . 7_655 no
    O1 C13 3.299(2) . 6_645 no
    O1 H10A 2.3500 . . no
    O1 H13 2.3700 . 6_645 no
    O1 H10A 2.8600 . 2_755 no
    O1 H7 2.6900 . 7_655 no
    N2 C15 3.3835(19) . 2_755 no
    N1 H11 2.8400 . 3_765 no
    N1 H10B 2.9000 . 3_765 no
    N2 H3 2.4700 . . no
    C1 C6 3.507(2) . 7_655 no
    C1 C7 3.550(2) . 7_655 no
    C2 O1 3.3690(18) . . no
    C2 C7 3.498(2) . 7_655 no
    C3 C11 3.295(2) . . no
    C3 C15 3.445(2) . . no
    C3 Cl1 3.5414(15) . 3_765 no
    C5 Cl1 3.6161(18) . 7_655 no
    C6 C1 3.507(2) . 7_655 no
    C7 C2 3.498(2) . 7_655 no
    C7 O1 3.348(2) . 7_655 no
    C7 C1 3.550(2) . 7_655 no
    C8 C8 3.473(2) . 7_655 no
    C9 Cl1 3.6496(15) . 3_765 no
    C10 C15 3.592(2) . 2_755 no
    C11 C3 3.295(2) . . no
    C13 O1 3.299(2) . 6_655 no
    C14 C16 3.526(3) . 3_665 no
    C15 N2 3.3835(19) . 2_755 no
    C15 C3 3.445(2) . . no
    C15 C10 3.592(2) . 2_755 no
    C15 C15 3.431(2) . 2_755 no
    C16 C14 3.526(3) . 3_665 no
    C5 H12 2.8400 . 7_665 no
    C6 H14 3.0600 . 4_564 no
    C7 H14 2.9900 . 4_564 no
    C8 H10B 2.9900 . 3_765 no
    C11 H3 2.7600 . . no
    C14 H16B 2.8600 . 3_665 no
    C15 H3 2.9900 . . no
    C16 H12 3.0100 . 7_665 no
    H3 N2 2.4700 . . no
    H3 C11 2.7600 . . no
    H3 C15 2.9900 . . no
    H3 H4 2.5000 . . no
    H4 H3 2.5000 . . no
    H4 H16A 2.3400 . . no
    H7 O1 2.6900 . 7_655 no
    H10A Cl1 2.8500 . . no
    H10A O1 2.3500 . . no
    H10A O1 2.8600 . 2_755 no
    H10B Cl1 2.9100 . . no
    H10B H11 2.3800 . . no
    H10B N1 2.9000 . 3_765 no
    H10B C8 2.9900 . 3_765 no
    H11 H10B 2.3800 . . no
    H11 N1 2.8400 . 3_765 no
    H12 C5 2.8400 . 7_665 no
    H12 C16 3.0100 . 7_665 no
    H12 H16C 2.5800 . 7_665 no
    H13 O1 2.3700 . 6_655 no
    H14 C6 3.0600 . 4_565 no
    H14 C7 2.9900 . 4_565 no
    H16A H4 2.3400 . . no
    H16B C14 2.8600 . 3_665 no
    H16B Cl1 3.0700 . 7_655 no
    H16C H12 2.5800 . 7_665 no
loop_
    _geom_angle_atom_site_label_1
    _geom_angle_atom_site_label_2
    _geom_angle_atom_site_label_3
    _geom_angle_site_symmetry_1
    _geom_angle_site_symmetry_2
    _geom_angle_site_symmetry_3
    _geom_angle
    _geom_angle_publ_flag
    C1 N1 C8 . . . 116.78(13) no
    C10 N2 C11 . . . 119.73(12) no
    C10 N2 C15 . . . 117.73(13) no
    C11 N2 C15 . . . 122.42(13) no
    Cl1 C1 N1 . . . 115.89(11) no
    Cl1 C1 C2 . . . 117.30(11) no
    N1 C1 C2 . . . 126.81(14) no
    C1 C2 C3 . . . 115.58(13) no
    C1 C2 C10 . . . 121.03(13) no
    C3 C2 C10 . . . 123.39(13) no
    C2 C3 C9 . . . 121.28(14) no
    C5 C4 C9 . . . 121.27(15) no
    C4 C5 C6 . . . 118.03(16) no
    C4 C5 C16 . . . 121.28(16) no
    C6 C5 C16 . . . 120.68(16) no
    C5 C6 C7 . . . 122.49(16) no
    C6 C7 C8 . . . 120.10(15) no
    N1 C8 C7 . . . 119.42(14) no
    N1 C8 C9 . . . 122.15(13) no
    C7 C8 C9 . . . 118.43(14) no
    C3 C9 C4 . . . 122.97(14) no
    C3 C9 C8 . . . 117.37(13) no
    C4 C9 C8 . . . 119.65(14) no
    N2 C10 C2 . . . 112.30(12) no
    N2 C11 C12 . . . 121.55(16) no
    C11 C12 C13 . . . 118.81(17) no
    C12 C13 C14 . . . 120.18(17) no
    C13 C14 C15 . . . 122.51(16) no
    O1 C15 N2 . . . 119.91(14) no
    O1 C15 C14 . . . 125.67(15) no
    N2 C15 C14 . . . 114.41(15) no
    C2 C3 H3 . . . 119.00 no
    C9 C3 H3 . . . 119.00 no
    C5 C4 H4 . . . 119.00 no
    C9 C4 H4 . . . 119.00 no
    C5 C6 H6 . . . 119.00 no
    C7 C6 H6 . . . 119.00 no
    C6 C7 H7 . . . 120.00 no
    C8 C7 H7 . . . 120.00 no
    N2 C10 H10A . . . 109.00 no
    N2 C10 H10B . . . 109.00 no
    C2 C10 H10A . . . 109.00 no
    C2 C10 H10B . . . 109.00 no
    H10A C10 H10B . . . 108.00 no
    N2 C11 H11 . . . 119.00 no
    C12 C11 H11 . . . 119.00 no
    C11 C12 H12 . . . 121.00 no
    C13 C12 H12 . . . 121.00 no
    C12 C13 H13 . . . 120.00 no
    C14 C13 H13 . . . 120.00 no
    C13 C14 H14 . . . 119.00 no
    C15 C14 H14 . . . 119.00 no
    C5 C16 H16A . . . 109.00 no
    C5 C16 H16B . . . 109.00 no
    C5 C16 H16C . . . 109.00 no
    H16A C16 H16B . . . 109.00 no
    H16A C16 H16C . . . 109.00 no
    H16B C16 H16C . . . 109.00 no
loop_
    _geom_torsion_atom_site_label_1
    _geom_torsion_atom_site_label_2
    _geom_torsion_atom_site_label_3
    _geom_torsion_atom_site_label_4
    _geom_torsion_site_symmetry_1
    _geom_torsion_site_symmetry_2
    _geom_torsion_site_symmetry_3
    _geom_torsion_site_symmetry_4
    _geom_torsion
    _geom_torsion_publ_flag
    C8 N1 C1 Cl1 . . . . -179.03(11) no
    C8 N1 C1 C2 . . . . 0.2(2) no
    C1 N1 C8 C7 . . . . -179.03(14) no
    C1 N1 C8 C9 . . . . 1.3(2) no
    C11 N2 C10 C2 . . . . -85.11(17) no
    C15 N2 C10 C2 . . . . 91.08(15) no
    C10 N2 C11 C12 . . . . 177.19(16) no
    C15 N2 C11 C12 . . . . 1.2(2) no
    C10 N2 C15 O1 . . . . 0.1(2) no
    C10 N2 C15 C14 . . . . -179.61(13) no
    C11 N2 C15 O1 . . . . 176.14(14) no
    C11 N2 C15 C14 . . . . -3.5(2) no
    Cl1 C1 C2 C3 . . . . 177.80(11) no
    Cl1 C1 C2 C10 . . . . -1.85(19) no
    N1 C1 C2 C3 . . . . -1.4(2) no
    N1 C1 C2 C10 . . . . 178.91(14) no
    C1 C2 C3 C9 . . . . 1.2(2) no
    C10 C2 C3 C9 . . . . -179.19(14) no
    C1 C2 C10 N2 . . . . -176.75(13) no
    C3 C2 C10 N2 . . . . 3.6(2) no
    C2 C3 C9 C4 . . . . -179.11(15) no
    C2 C3 C9 C8 . . . . 0.1(2) no
    C9 C4 C5 C6 . . . . 0.5(2) no
    C9 C4 C5 C16 . . . . 179.90(16) no
    C5 C4 C9 C3 . . . . -179.74(15) no
    C5 C4 C9 C8 . . . . 1.0(2) no
    C4 C5 C6 C7 . . . . -1.1(3) no
    C16 C5 C6 C7 . . . . 179.45(17) no
    C5 C6 C7 C8 . . . . 0.2(3) no
    C6 C7 C8 N1 . . . . -178.43(15) no
    C6 C7 C8 C9 . . . . 1.3(2) no
    N1 C8 C9 C3 . . . . -1.5(2) no
    N1 C8 C9 C4 . . . . 177.83(14) no
    C7 C8 C9 C3 . . . . 178.85(14) no
    C7 C8 C9 C4 . . . . -1.9(2) no
    N2 C11 C12 C13 . . . . 1.2(3) no
    C11 C12 C13 C14 . . . . -0.9(3) no
    C12 C13 C14 C15 . . . . -1.7(3) no
    C13 C14 C15 O1 . . . . -175.85(16) no
    C13 C14 C15 N2 . . . . 3.8(2) no
loop_
    _geom_hbond_atom_site_label_D
    _geom_hbond_atom_site_label_H
    _geom_hbond_atom_site_label_A
    _geom_hbond_site_symmetry_A
    _geom_hbond_distance_DH
    _geom_hbond_distance_HA
    _geom_hbond_distance_DA
    _geom_hbond_angle_DHA
    _geom_hbond_publ_flag
    C13 H13 O1 6_655 0.93 2.37 3.299(2) 173 yes
