# Supplementary material for: 1-[(2-Chloro-7-methyl-3-quinol­yl)meth­yl]pyridin-2(1H)-one
Source: Acta Crystallogr Sect E Struct Rep Online. 2010 Mar 27;66(Pt 4):o960. doi: 10.1107/S1600536810011177 (PMC2984016; doi:10.1107/S1600536810011177)
Supplement: Supplementary file 2 [file e-66-0o960-Isup2.hkl]

#
# h,k,l, Fc-squared, Fo-squared, sigma(Fo-squared) and status flag
#
data_I
_shelx_title ' ASB in C2/c'
_shelx_refln_list_code          4
_shelx_F_calc_maximum      353.86
_exptl_crystal_F_000      1184.00
_reflns_d_resolution_high  0.8255
 
loop_
 _symmetry_equiv_pos_as_xyz
 'x, y, z'
 '-x, y, -z+1/2'
 'x+1/2, y+1/2, z'
 '-x+1/2, y+1/2, -z+1/2'
 '-x, -y, -z'
 'x, -y, z-1/2'
 '-x+1/2, -y+1/2, -z'
 'x+1/2, -y+1/2, z-1/2'
 
_cell_length_a    11.8934
_cell_length_b    11.1092
_cell_length_c    21.2858
_cell_angle_alpha  90.000
_cell_angle_beta  102.413
_cell_angle_gamma  90.000
 
_shelx_F_squared_multiplier     1.000
 
loop_
 _refln_index_h
 _refln_index_k
 _refln_index_l
 _refln_F_squared_calc
 _refln_F_squared_meas
 _refln_F_squared_sigma
 _refln_observed_status
   2   0   0     1844.15     1757.29     25.21 o
   4   0   0    18915.67    18664.91    170.80 o
   6   0   0    17029.97    18442.66    114.58 o
   8   0   0      169.77      171.25      8.45 o
  10   0   0     1083.82     1073.03     20.40 o
  12   0   0       19.07       20.52     18.70 o
  14   0   0       48.57       61.97     26.90 o
   3   1   0     4294.60     4280.42     32.66 o
   5   1   0      438.25      507.66      7.08 o
   7   1   0      292.50      298.54      7.01 o
   9   1   0       71.30       64.11      4.39 o
  11   1   0      731.25      654.00     21.68 o
  13   1   0        2.95        8.00     15.79 o
   0   2   0     6715.74     6309.22     27.78 o
   2   2   0     1807.80     1654.84     11.31 o
   4   2   0     1774.69     1690.23     13.21 o
   6   2   0     2152.87     1924.58     28.54 o
   8   2   0        6.55        8.69      3.43 o
  10   2   0      957.19      929.05     33.08 o
  12   2   0       76.52       98.33     12.47 o
   1   3   0    16501.96    16263.67     52.27 o
   3   3   0      104.59      113.50      4.73 o
   5   3   0     5956.12     5833.19     42.88 o
   7   3   0     3932.24     3974.84     60.36 o
   9   3   0        0.30        2.77      5.29 o
  11   3   0       89.53       99.39     12.09 o
  13   3   0        6.10        0.85     15.67 o
   0   4   0     8498.18     8017.96     45.11 o
   2   4   0      670.53      637.39      9.57 o
   4   4   0      118.15      127.58      6.47 o
   6   4   0        0.72        3.94      2.41 o
   8   4   0       57.15       64.17      7.62 o
  10   4   0        0.51        0.00     10.20 o
  12   4   0       28.56       12.32     11.87 o
   1   5   0     2679.55     2599.87     24.18 o
   3   5   0      186.98      233.43      9.30 o
   5   5   0     2236.07     2260.98     18.44 o
   7   5   0      595.10      577.02     18.02 o
   9   5   0      373.22      399.43     19.06 o
  11   5   0     1288.81     1301.06     37.52 o
  13   5   0        1.19        0.00     17.31 o
   0   6   0     3028.27     2888.76     60.30 o
   2   6   0      754.89      754.81     16.59 o
   4   6   0        2.86        0.00      3.83 o
   6   6   0       23.18       22.38      4.00 o
   8   6   0       23.44       29.29      5.72 o
  10   6   0       85.12       61.75     13.58 o
  12   6   0      209.55      202.78     18.43 o
   1   7   0     2587.53     2580.05     33.06 o
   3   7   0      259.49      249.61     11.60 o
   5   7   0     4468.11     4341.00     36.54 o
   7   7   0      122.72      115.49      9.16 o
   9   7   0       11.64       18.91     11.51 o
  11   7   0      412.90      439.94     24.70 o
   0   8   0     1591.29     1576.65     43.78 o
   2   8   0      363.48      362.51     13.00 o
   4   8   0      395.04      416.69     15.56 o
   6   8   0     3532.66     3480.89     38.68 o
   8   8   0       35.22       19.04     12.93 o
  10   8   0       99.22       80.59     14.61 o
   1   9   0       24.85       23.76      7.18 o
   3   9   0      101.72      119.17     10.74 o
   5   9   0      626.52      596.33     18.41 o
   7   9   0       32.83       35.96     12.89 o
   9   9   0       21.05       34.40     14.36 o
   0  10   0      368.53      362.94     19.70 o
   2  10   0       28.25       32.81      9.39 o
   4  10   0      410.25      388.50     17.06 o
   6  10   0        9.69       20.00     12.48 o
   8  10   0       14.89       18.84     13.10 o
   1  11   0      167.95      163.25     11.35 o
   3  11   0       68.76       69.02     10.61 o
   5  11   0      224.72      218.74     19.24 o
   7  11   0       31.26       45.48     14.84 o
   0  12   0       24.12       25.74     12.29 o
   2  12   0        7.20       14.77      9.65 o
   4  12   0        9.97       11.90     10.97 o
   6  12   0      215.69      230.91     19.86 o
   1  13   0       52.96       54.54     10.03 o
   3  13   0       10.64       13.61     11.88 o
 -13   1   1       85.43       96.99     17.68 o
 -11   1   1       34.96       29.08      6.20 o
  -9   1   1     1511.39     1513.12     17.69 o
  -7   1   1     1181.44     1140.22     14.09 o
  -5   1   1      639.69      605.45     12.00 o
  -3   1   1     2634.57     2522.25     11.01 o
   3   1   1    14397.72    13628.32     68.08 o
   5   1   1     3198.46     3548.37     20.69 o
   7   1   1       15.92        9.38      2.41 o
   9   1   1      354.86      335.26      7.72 o
  11   1   1       38.35       22.17      8.93 o
  13   1   1      237.78      225.66     21.78 o
 -14   2   1      156.01      126.37     20.47 o
 -12   2   1       30.73       17.17      9.81 o
 -10   2   1        9.50        6.67      4.48 o
  -8   2   1     2795.63     2680.13     32.83 o
  -6   2   1     2059.31     2125.18     24.87 o
  -4   2   1     3761.93     3832.20     29.87 o
  -2   2   1      114.32      109.33      3.95 o
   0   2   1     8694.55     8091.59     41.51 o
   2   2   1     4855.01     4346.14     26.16 o
   4   2   1       14.70        8.47      2.10 o
   6   2   1       77.44       68.60      3.93 o
   8   2   1        5.30        5.36      2.72 o
  10   2   1      301.24      299.23     11.96 o
  12   2   1        4.94        0.00     14.21 o
 -13   3   1       13.02       17.42     15.44 o
 -11   3   1       91.45       84.29     11.51 o
  -9   3   1      159.44      170.30      9.76 o
  -7   3   1      165.24      199.64     10.51 o
  -5   3   1      569.04      631.37     11.80 o
  -3   3   1     1106.92      965.32     11.91 o
  -1   3   1    23662.39    23509.15     88.24 o
   1   3   1     2438.09     2300.14     24.34 o
   3   3   1     8701.54     8763.55     54.58 o
   5   3   1      895.14      999.23     15.49 o
   7   3   1     2570.38     2467.93     65.06 o
   9   3   1      180.28      168.52      8.89 o
  11   3   1       23.39       15.69      9.44 o
  13   3   1       68.36       62.45     16.36 o
 -12   4   1       77.53       85.13     13.02 o
 -10   4   1      112.30      127.32     13.01 o
  -8   4   1      354.49      350.69     17.46 o
  -6   4   1      115.84      139.88      6.71 o
  -4   4   1     1455.99     1366.66     20.72 o
  -2   4   1      444.34      415.97      7.52 o
   0   4   1       63.13       61.46      3.66 o
   2   4   1     4064.49     3956.73     28.23 o
   4   4   1       84.63       80.69      4.87 o
   6   4   1     1448.35     1381.41     17.35 o
   8   4   1     1206.08     1206.71     35.36 o
  10   4   1      123.04      107.91     13.00 o
  12   4   1      340.18      375.21     26.51 o
 -13   5   1      111.90      131.84     19.73 o
 -11   5   1       21.28       21.96     13.13 o
  -9   5   1        6.81        9.06      5.42 o
  -7   5   1      242.97      219.44     10.24 o
  -5   5   1      434.70      470.36     14.75 o
  -3   5   1      205.52      222.62      8.13 o
  -1   5   1      427.60      368.46      9.00 o
   1   5   1       19.36       21.17      4.23 o
   3   5   1     1317.04     1401.09     16.21 o
   5   5   1        4.26        4.99      2.17 o
   7   5   1       27.01       19.38      3.75 o
   9   5   1        0.22        0.00     10.22 o
  11   5   1      171.11      191.49     17.52 o
 -12   6   1      140.62      134.38     16.41 o
 -10   6   1      470.60      471.77     22.78 o
  -8   6   1      894.86      829.98     28.25 o
  -6   6   1      303.66      305.03     11.34 o
  -4   6   1     1055.59     1050.88     16.85 o
  -2   6   1     2036.69     2075.55     37.87 o
   0   6   1       70.77      115.55      9.44 o
   2   6   1     2000.63     1916.56     27.68 o
   4   6   1      514.86      540.01     11.17 o
   6   6   1      381.32      391.29      9.76 o
   8   6   1      244.23      268.26     20.53 o
  10   6   1      106.77      112.31     14.76 o
  12   6   1       87.13       65.00     13.81 o
 -11   7   1       63.22       75.03     15.02 o
  -9   7   1      251.31      242.32     18.57 o
  -7   7   1       39.86       42.15      6.42 o
  -5   7   1      462.47      452.73     13.84 o
  -3   7   1      456.92      465.65     15.09 o
  -1   7   1      884.87     1020.97     19.01 o
   1   7   1      267.94      286.16     11.31 o
   3   7   1      200.71      193.73      8.89 o
   5   7   1      185.59      200.38     13.25 o
   7   7   1      263.27      269.14     13.59 o
   9   7   1        1.36        5.35     11.87 o
  11   7   1        1.81        7.85     15.24 o
 -10   8   1       14.59       15.69     14.31 o
  -8   8   1      556.72      570.73     25.22 o
  -6   8   1      310.12      326.36     14.52 o
  -4   8   1     1852.98     1804.74     30.21 o
  -2   8   1      177.99      200.83     11.32 o
   0   8   1      492.92      514.23     17.99 o
   2   8   1      328.87      348.94     12.51 o
   4   8   1      186.92      179.19      9.13 o
   6   8   1      227.02      224.74     11.33 o
   8   8   1        0.22        3.51     12.87 o
  10   8   1      277.98      241.49     20.50 o
  -9   9   1      228.41      237.20     18.89 o
  -7   9   1       55.50       59.71     13.64 o
  -5   9   1      296.14      271.17     16.40 o
  -3   9   1     2201.39     2219.43     37.13 o
  -1   9   1      497.86      517.65     18.57 o
   1   9   1      595.25      597.14     17.03 o
   3   9   1       39.85       31.82      7.04 o
   5   9   1      133.41      166.36     11.80 o
   7   9   1       21.60       24.81     14.17 o
   9   9   1       88.79       89.82     15.02 o
  -8  10   1       12.93        4.58     13.81 o
  -6  10   1       35.09       29.47     13.75 o
  -4  10   1        4.26        6.00     10.66 o
  -2  10   1      105.76       92.44     10.29 o
   0  10   1        3.88        1.18      8.20 o
   2  10   1       80.89       97.66      9.75 o
   4  10   1       61.66       67.83     11.13 o
   6  10   1      452.67      440.20     27.75 o
   8  10   1        1.74        3.34     12.54 o
  -7  11   1       27.04       13.03     13.32 o
  -5  11   1      107.69      147.01     13.97 o
  -3  11   1       52.66       82.53     10.71 o
  -1  11   1        5.20        5.32      8.33 o
   1  11   1      199.73      213.94     12.49 o
   3  11   1      351.27      386.12     22.54 o
   5  11   1       16.06       20.66     15.86 o
   7  11   1      115.75      156.79     18.54 o
  -6  12   1        2.30       10.20     14.11 o
  -4  12   1        7.94        8.30      9.68 o
  -2  12   1       39.38       51.93      9.07 o
   0  12   1        1.17        6.19      8.95 o
   2  12   1      126.55      106.95     15.02 o
   4  12   1       41.53       50.04     13.80 o
   6  12   1        0.88        0.00     14.49 o
  -3  13   1       15.43       31.69     11.20 o
  -1  13   1        4.79        0.81      8.66 o
   1  13   1        0.48       11.90      9.49 o
   3  13   1        9.70       10.75     12.25 o
 -14   0   2       40.61       28.94     22.17 o
 -12   0   2      701.06      701.01     66.26 o
 -10   0   2      305.11      305.67     12.01 o
  -8   0   2      258.04      236.25     11.11 o
  -6   0   2    14456.71    14514.51    144.26 o
  -4   0   2      399.10      414.47     10.99 o
  -2   0   2    18088.39    16683.23     70.88 o
   2   0   2    53010.84    49689.33    236.67 o
   4   0   2       10.33        7.72      3.01 o
   6   0   2    10714.65    11251.41     67.09 o
   8   0   2      158.66      162.55      8.30 o
  10   0   2     1108.67     1071.58     49.66 o
  12   0   2        2.41       16.03     20.37 o
 -13   1   2       75.38       56.44     15.63 o
 -11   1   2      538.21      526.46     12.56 o
  -9   1   2        5.42        3.87      3.59 o
  -7   1   2     6888.47     7149.88     40.43 o
  -5   1   2      852.77      854.15     10.37 o
  -3   1   2       79.31       89.22      2.94 o
   1   1   2       11.21       10.73      1.27 o
   3   1   2    12872.64    13075.11     40.78 o
   5   1   2      439.01      522.53      9.40 o
   7   1   2        0.64        4.11      2.53 o
   9   1   2       14.05       13.18      3.15 o
  11   1   2      221.32      218.30     17.67 o
  13   1   2       25.24       21.76     16.40 o
 -14   2   2      114.29      103.91     19.72 o
 -12   2   2      515.40      580.35     22.41 o
 -10   2   2        5.37        2.14      4.54 o
  -8   2   2      680.42      650.28     13.02 o
  -6   2   2     2406.00     2220.89     24.74 o
  -4   2   2      479.28      419.70      6.31 o
  -2   2   2    31789.34    30451.32     93.60 o
   0   2   2       12.72       18.19      1.50 o
   2   2   2      151.57      152.39      3.35 o
   4   2   2     7476.55     7429.84     60.05 o
   6   2   2       14.65       16.16      3.04 o
   8   2   2      717.28      676.17     22.80 o
  10   2   2      245.50      232.22     11.26 o
  12   2   2        1.55        5.39     13.49 o
 -13   3   2      181.24      222.41     17.69 o
 -11   3   2      161.50      172.33     15.20 o
  -9   3   2       76.47       91.34      9.28 o
  -7   3   2      600.13      622.11     17.05 o
  -5   3   2     5862.14     5668.22     73.22 o
  -3   3   2      636.88      645.88      8.98 o
  -1   3   2    60472.38    57336.20    338.05 o
   1   3   2      120.63      120.12      3.62 o
   3   3   2     3488.01     3451.19     16.43 o
   5   3   2     7828.90     7732.42     70.62 o
   7   3   2      411.10      378.36     11.14 o
   9   3   2      549.08      521.38     12.90 o
  11   3   2      349.29      310.12     17.77 o
  13   3   2       14.22       25.61     15.36 o
 -12   4   2       20.62       18.58     11.24 o
 -10   4   2        2.25        0.17      7.31 o
  -8   4   2       32.93       36.26      8.27 o
  -6   4   2      117.28       93.85      4.69 o
  -4   4   2      460.80      472.60      8.10 o
  -2   4   2      165.26      174.34      4.88 o
   0   4   2      625.90      661.59      8.93 o
   2   4   2      267.72      245.34      5.49 o
   4   4   2     4697.32     4792.41     36.04 o
   6   4   2       40.19       44.25      7.78 o
   8   4   2       47.83       70.88     12.81 o
  10   4   2      570.77      612.95     23.42 o
  12   4   2       54.07       48.84     17.31 o
 -13   5   2       19.48       18.93     16.91 o
 -11   5   2      482.51      464.56     22.90 o
  -9   5   2        1.56        2.29      6.75 o
  -7   5   2     3989.60     3895.76     64.75 o
  -5   5   2     2237.02     2166.52     26.25 o
  -3   5   2        1.18        0.98      3.65 o
  -1   5   2    11141.86    10960.62     64.90 o
   1   5   2      588.44      580.06     10.03 o
   3   5   2     3409.41     3337.49     23.11 o
   5   5   2      333.20      335.46     12.01 o
   7   5   2      198.94      214.68     12.97 o
   9   5   2      401.93      394.60     24.25 o
  11   5   2      579.24      633.59     26.14 o
 -12   6   2       65.62       75.46     18.04 o
 -10   6   2        0.01        0.00     11.86 o
  -8   6   2      392.92      382.76     18.61 o
  -6   6   2        0.11        0.00      6.10 o
  -4   6   2       57.11       58.96      6.02 o
  -2   6   2       85.99       92.70      5.58 o
   0   6   2     9287.60     9492.49     60.72 o
   2   6   2     1479.65     1474.87     17.71 o
   4   6   2     2586.64     2529.54     31.82 o
   6   6   2       78.11       96.63      4.83 o
   8   6   2       29.82       22.86     14.88 o
  10   6   2      724.95      752.13     27.93 o
  12   6   2       66.81       49.22     13.86 o
 -11   7   2       81.11       85.05     15.01 o
  -9   7   2      204.98      206.54     20.34 o
  -7   7   2      255.48      239.68     17.22 o
  -5   7   2     1079.30     1030.46     24.19 o
  -3   7   2      100.31      100.07      8.05 o
  -1   7   2       47.82       22.18      6.40 o
   1   7   2       46.41       50.39      6.06 o
   3   7   2        0.88        0.00      2.60 o
   5   7   2     4074.98     4067.37     49.24 o
   7   7   2       48.27       50.91     15.05 o
   9   7   2       53.79       55.81     12.58 o
  11   7   2       92.84       99.62     16.05 o
 -10   8   2      478.67      459.45     24.76 o
  -8   8   2      252.15      195.70     20.43 o
  -6   8   2     2806.29     2823.64     43.63 o
  -4   8   2      805.27      754.65     18.92 o
  -2   8   2      109.93       95.52      8.61 o
   0   8   2     1127.92     1140.41     26.17 o
   2   8   2       23.92       26.27      6.01 o
   4   8   2       60.90       62.00      8.91 o
   6   8   2        0.03        0.00      7.10 o
   8   8   2       46.16       46.05     16.45 o
  10   8   2        0.12        0.00     13.67 o
  -9   9   2       82.59       80.48     14.99 o
  -7   9   2      389.95      411.91     26.60 o
  -5   9   2        2.27        0.00      9.59 o
  -3   9   2      744.47      712.63     36.15 o
  -1   9   2      107.90       98.51      9.64 o
   1   9   2        7.75        0.20      7.55 o
   3   9   2       26.62       32.18      8.91 o
   5   9   2        4.00        7.36      9.48 o
   7   9   2        1.82        3.96     14.94 o
   9   9   2        0.78       13.48     13.11 o
  -8  10   2       40.45       57.94     14.28 o
  -6  10   2      133.14      149.46     14.26 o
  -4  10   2       45.93       56.57     11.21 o
  -2  10   2      892.09      910.20     22.87 o
   0  10   2        2.24        0.00      8.20 o
   2  10   2       76.86       83.91     11.87 o
   4  10   2     1804.65     1858.50     50.79 o
   6  10   2        2.93        2.71     14.48 o
   8  10   2       68.75       61.35     14.00 o
  -7  11   2      101.60      115.30     17.21 o
  -5  11   2        0.24        0.93      8.48 o
  -3  11   2        0.57        4.97      9.41 o
  -1  11   2       73.15       69.68     10.28 o
   1  11   2        4.32        2.65      8.29 o
   3  11   2       17.81        3.00     12.50 o
   5  11   2        0.55       10.33     15.33 o
   7  11   2        1.16        3.38     13.53 o
  -6  12   2      144.18      158.04     18.73 o
  -4  12   2       18.64       18.98      9.55 o
  -2  12   2      101.73       98.74     11.20 o
   0  12   2      155.81      152.68     11.45 o
   2  12   2       13.91       12.81     12.31 o
   4  12   2        3.45        7.68     17.70 o
   6  12   2       37.16       34.68     14.23 o
  -3  13   2        2.07        5.70      9.64 o
  -1  13   2       63.50       61.60     10.13 o
   1  13   2        1.40        0.00     11.99 o
   3  13   2       28.72       37.33     13.91 o
 -13   1   3       45.03       39.74     14.69 o
 -11   1   3      375.03      370.64     10.92 o
  -9   1   3      221.39      191.18      7.32 o
  -7   1   3      766.34      798.39     14.05 o
  -5   1   3       79.89       73.07      3.59 o
  -3   1   3      259.38      237.22      4.08 o
  -1   1   3    32642.46    29355.79     56.26 o
   1   1   3     2507.59     2323.91     12.88 o
   3   1   3     3390.54     3114.79     13.64 o
   5   1   3     1471.25     1546.94     14.18 o
   7   1   3     3132.75     3031.82     22.41 o
   9   1   3      165.44      164.30      5.74 o
  11   1   3      287.16      338.37     20.67 o
  13   1   3       51.85       38.60     16.48 o
 -14   2   3      159.02      156.50     22.11 o
 -12   2   3       48.79       32.69      9.96 o
 -10   2   3      175.69      164.54      7.94 o
  -8   2   3     1911.77     2001.99     25.71 o
  -6   2   3      743.90      823.98     14.89 o
  -4   2   3     2407.19     2452.35     19.35 o
  -2   2   3    18362.78    17483.13     39.43 o
   0   2   3      114.57      159.75      3.43 o
   2   2   3     1216.87     1215.02     10.37 o
   4   2   3     2300.45     2496.51     31.16 o
   6   2   3     1573.97     1506.80     23.51 o
   8   2   3       14.22       13.70      3.91 o
  10   2   3      552.26      561.71     22.79 o
  12   2   3       84.42      112.53     17.12 o
 -13   3   3        1.58        0.00     11.46 o
 -11   3   3      123.73      114.00      9.23 o
  -9   3   3      600.29      590.77     16.76 o
  -7   3   3      314.36      338.67     11.41 o
  -5   3   3     4901.01     4738.70     29.47 o
  -3   3   3      440.54      428.96      5.63 o
  -1   3   3      716.71      736.92      8.76 o
   1   3   3       82.81       77.16      2.82 o
   3   3   3     2332.67     2333.31     17.78 o
   5   3   3     1941.28     2252.25     23.50 o
   7   3   3       25.29       27.07      9.84 o
   9   3   3       20.43       75.64     16.06 o
  11   3   3       48.40       43.91     10.40 o
  13   3   3       26.01       28.30     15.69 o
 -12   4   3       35.83       35.95     10.97 o
 -10   4   3      578.13      557.59     19.70 o
  -8   4   3       58.65       64.77      6.98 o
  -6   4   3      129.14      121.74      6.52 o
  -4   4   3     5132.57     4980.93     32.38 o
  -2   4   3     1356.75     1370.16     11.55 o
   0   4   3      612.96      516.34      8.15 o
   2   4   3     1336.79     1261.76     13.48 o
   4   4   3       28.56       23.44      3.20 o
   6   4   3     1169.20     1053.27     15.10 o
   8   4   3      235.87      216.98     14.67 o
  10   4   3      359.96      309.45     16.01 o
  12   4   3       90.09       86.54     18.14 o
 -13   5   3       44.29       42.23     17.59 o
 -11   5   3       12.63        1.23     12.15 o
  -9   5   3       45.58       44.92     11.69 o
  -7   5   3     1668.19     1629.82     26.59 o
  -5   5   3      308.13      331.39     10.12 o
  -3   5   3      279.85      256.71      8.59 o
  -1   5   3     5385.92     5983.98     46.97 o
   1   5   3        9.63        8.07      3.53 o
   3   5   3       94.27      117.32      5.91 o
   5   5   3      288.28      296.22      7.27 o
   7   5   3       24.77       25.83      8.12 o
   9   5   3        6.59        3.60     13.52 o
  11   5   3       69.21       67.66     13.64 o
 -12   6   3       36.23       17.25     13.13 o
 -10   6   3      179.46      203.42     19.09 o
  -8   6   3        8.53       18.83      8.07 o
  -6   6   3      295.47      307.23     12.42 o
  -4   6   3     1575.98     1499.67     27.14 o
  -2   6   3      132.64      128.91      6.34 o
   0   6   3     1723.92     1649.07     23.79 o
   2   6   3      166.69      116.85      6.04 o
   4   6   3     1324.65     1326.30     18.63 o
   6   6   3      101.91      102.86     10.26 o
   8   6   3        1.59        0.00     13.90 o
  10   6   3     1107.20     1174.44     34.52 o
  12   6   3       94.12      104.35     15.34 o
 -11   7   3       34.01       39.95     12.77 o
  -9   7   3      118.61      133.53     20.91 o
  -7   7   3       52.17       43.99     10.50 o
  -5   7   3      376.79      356.14     13.31 o
  -3   7   3        0.30        2.26      5.99 o
  -1   7   3     2774.39     2949.10     34.32 o
   1   7   3      437.82      406.74     13.08 o
   3   7   3      264.25      283.70      9.10 o
   5   7   3      269.13      292.73     15.57 o
   7   7   3       16.86        1.92     13.72 o
   9   7   3       31.83       35.25     16.02 o
  11   7   3        6.93        1.90     14.26 o
 -10   8   3      129.78      146.12     17.14 o
  -8   8   3      168.30      132.03     17.72 o
  -6   8   3       51.16       70.78     13.98 o
  -4   8   3        4.60       13.59      7.82 o
  -2   8   3     1647.76     1614.78     32.63 o
   0   8   3      261.38      272.19     12.98 o
   2   8   3      625.70      646.78     18.93 o
   4   8   3        4.96        2.61      8.42 o
   6   8   3      448.82      437.50     25.61 o
   8   8   3       95.46       89.16     20.12 o
  10   8   3       71.09       94.10     16.47 o
  -9   9   3       29.91       34.12     14.54 o
  -7   9   3      720.84      663.45     23.71 o
  -5   9   3        0.30        0.00      9.92 o
  -3   9   3       44.13       46.89     11.43 o
  -1   9   3      640.88      718.50     20.33 o
   1   9   3      221.15      224.78     12.41 o
   3   9   3       21.87       10.35      9.53 o
   5   9   3      157.23      170.88     13.57 o
   7   9   3      220.48      218.56     22.26 o
   9   9   3      136.11      150.50     24.31 o
  -8  10   3        0.88        0.41     14.81 o
  -6  10   3       78.82       70.73     12.16 o
  -4  10   3      198.66      187.82     15.44 o
  -2  10   3      207.66      198.34     13.09 o
   0  10   3      249.22      268.01     13.15 o
   2  10   3       10.05       10.53      9.69 o
   4  10   3      327.72      310.32     17.79 o
   6  10   3       11.68       13.13     14.38 o
   8  10   3       49.12       38.50     16.24 o
  -7  11   3        4.85       11.44     16.35 o
  -5  11   3      133.63      138.78     15.12 o
  -3  11   3      312.78      332.05     17.27 o
  -1  11   3       63.06       64.01      9.99 o
   1  11   3      233.59      276.35     16.59 o
   3  11   3        0.16        2.98     11.74 o
   5  11   3      200.73      217.88     23.65 o
   7  11   3       36.18       38.05     16.21 o
  -6  12   3        4.97        7.96     13.89 o
  -4  12   3       77.94       76.10     14.49 o
  -2  12   3       44.84       33.91     10.04 o
   0  12   3       36.57       26.55      9.65 o
   2  12   3        0.06        0.00     10.70 o
   4  12   3       63.23       44.20     19.07 o
  -3  13   3        6.40       15.98     12.17 o
  -1  13   3       57.12       58.55     10.09 o
   1  13   3       32.75       23.10     10.62 o
 -14   0   4       22.21       55.02     29.53 o
 -12   0   4        1.27        6.88     11.77 o
 -10   0   4        6.92        2.94      6.79 o
  -8   0   4     1518.89     1409.81     25.96 o
  -6   0   4     1218.84     1178.96     18.73 o
  -4   0   4       31.04       33.35      3.17 o
  -2   0   4      425.41      443.83      7.51 o
   0   0   4       37.67       71.83      2.76 o
   2   0   4   125220.28   114756.06    553.02 o
   4   0   4     2389.07     2167.79     18.23 o
   6   0   4     5364.92     5441.89     60.13 o
   8   0   4     1554.54     1565.69     30.65 o
  10   0   4      345.15      310.87     20.53 o
  12   0   4      205.14      246.34     31.98 o
 -13   1   4      292.23      284.22     22.02 o
 -11   1   4      204.12      199.62      8.70 o
  -9   1   4        9.18        3.23      4.93 o
  -7   1   4     2494.94     2537.37     21.31 o
  -5   1   4      424.78      416.88      7.06 o
  -3   1   4       58.90       60.46      2.43 o
  -1   1   4    39016.09    37158.69    170.12 o
   1   1   4     1835.10     1822.60      8.85 o
   3   1   4    21546.91    21370.45     70.97 o
   5   1   4       45.59       35.62      3.43 o
   7   1   4       32.51       36.35      5.34 o
   9   1   4      388.42      365.56     22.79 o
  11   1   4        4.10        6.07     11.57 o
  13   1   4       22.63       24.61     16.35 o
 -14   2   4       21.90       12.47     16.40 o
 -12   2   4      576.08      595.83     20.49 o
 -10   2   4        0.51        1.54      4.65 o
  -8   2   4     8255.19     8396.77     73.24 o
  -6   2   4      360.32      312.72      9.03 o
  -4   2   4     3608.50     3588.18     19.17 o
  -2   2   4    97049.77    90025.37    302.65 o
   0   2   4      854.21      836.15      7.68 o
   2   2   4      774.76      727.84      8.86 o
   4   2   4      488.94      599.79     11.47 o
   6   2   4       11.90       21.58      4.32 o
   8   2   4      496.71      457.02     12.40 o
  10   2   4      328.86      321.57     16.53 o
  12   2   4      101.40       56.82     18.52 o
 -13   3   4      257.48      308.05     19.95 o
 -11   3   4      217.17      199.58     12.18 o
  -9   3   4      810.91      795.93     19.04 o
  -7   3   4      906.80      935.31     15.43 o
  -5   3   4     1094.47     1157.52     15.32 o
  -3   3   4      937.07     1047.20      9.02 o
  -1   3   4    16891.19    16588.48     48.93 o
   1   3   4       47.14       55.57      3.00 o
   3   3   4     1053.56      984.62      9.68 o
   5   3   4      344.31      373.07     10.12 o
   7   3   4      777.61      784.42     23.31 o
   9   3   4     6201.81     6254.34     83.71 o
  11   3   4      103.39       84.44     15.60 o
  13   3   4      240.19      309.64     35.34 o
 -12   4   4        0.81        3.71      9.01 o
 -10   4   4        5.55        7.79      8.66 o
  -8   4   4      402.68      405.26     10.25 o
  -6   4   4      419.62      494.15     12.41 o
  -4   4   4       30.19       26.61      2.79 o
  -2   4   4     3448.14     3552.64     18.91 o
   0   4   4     1299.17     1335.07     12.46 o
   2   4   4     1224.85     1205.33     13.93 o
   4   4   4     4706.76     4801.37     35.21 o
   6   4   4       25.82       29.47      5.92 o
   8   4   4        8.55        8.34      9.44 o
  10   4   4      192.17      258.14     17.84 o
  12   4   4       10.60        7.11     15.92 o
 -13   5   4      132.71      169.17     14.71 o
 -11   5   4        4.68        0.00     12.82 o
  -9   5   4      297.58      291.76     15.54 o
  -7   5   4     4027.39     3782.87     31.84 o
  -5   5   4      140.79      129.58     10.85 o
  -3   5   4     5997.39     5612.28     40.37 o
  -1   5   4     1002.61      915.80     14.05 o
   1   5   4     1111.80     1090.66     15.74 o
   3   5   4     7055.94     7160.79     51.28 o
   5   5   4      588.71      569.67     13.28 o
   7   5   4      307.88      326.66     16.35 o
   9   5   4      154.60      169.75     19.71 o
  11   5   4       11.84       11.19     12.44 o
 -12   6   4       30.47       33.66     13.59 o
 -10   6   4        2.77        0.62     11.85 o
  -8   6   4      621.52      607.29     20.70 o
  -6   6   4      430.21      414.66     16.60 o
  -4   6   4        9.94        5.79      5.37 o
  -2   6   4       15.34       14.11      4.29 o
   0   6   4      530.10      541.38     14.68 o
   2   6   4      451.67      464.15     10.74 o
   4   6   4     2034.81     2212.75     23.57 o
   6   6   4        9.20        8.64      3.48 o
   8   6   4      191.81      200.81     19.89 o
  10   6   4       50.24       68.08     17.84 o
 -11   7   4        0.18        0.00     14.40 o
  -9   7   4      331.60      344.35     27.33 o
  -7   7   4       44.79       48.52     11.74 o
  -5   7   4      666.56      692.91     17.18 o
  -3   7   4      776.64      822.42     13.61 o
  -1   7   4      228.21      204.44     11.23 o
   1   7   4      851.12      876.73     19.63 o
   3   7   4     1251.93     1252.72     17.72 o
   5   7   4      349.45      347.25     13.69 o
   7   7   4      211.98      208.11     19.93 o
   9   7   4      508.90      544.22     31.13 o
  11   7   4      158.93      153.86     18.18 o
 -10   8   4      106.12      102.77     21.89 o
  -8   8   4       51.94       40.11     10.29 o
  -6   8   4       42.87       59.27     11.78 o
  -4   8   4      836.20      766.46     21.15 o
  -2   8   4     1342.89     1256.57     20.59 o
   0   8   4       70.45       79.92      9.02 o
   2   8   4      548.43      554.67     15.25 o
   4   8   4      722.46      704.36     19.76 o
   6   8   4       66.07       56.68     14.92 o
   8   8   4      568.83      596.92     31.68 o
  10   8   4       74.80       67.89     19.65 o
  -9   9   4        0.79        0.00     14.25 o
  -7   9   4      278.02      284.70     17.88 o
  -5   9   4        1.32        0.00     10.90 o
  -3   9   4        5.47        0.61      8.55 o
  -1   9   4       13.83       16.89      8.83 o
   1   9   4        2.65        0.00      8.44 o
   3   9   4      410.93      441.54     18.81 o
   5   9   4       71.20       66.46      9.78 o
   7   9   4       19.81       11.99     16.37 o
   9   9   4        4.42        2.83     17.06 o
  -8  10   4      184.91      196.20     21.41 o
  -6  10   4       38.11       39.78     10.10 o
  -4  10   4       27.75       27.10      8.66 o
  -2  10   4      572.82      583.67     19.04 o
   0  10   4       45.23       28.35      9.20 o
   2  10   4      424.60      402.50     18.16 o
   4  10   4     2350.08     2428.14     40.42 o
   6  10   4       78.92       91.04     17.43 o
   8  10   4       90.73       76.15     17.78 o
  -7  11   4      142.46      175.83     22.12 o
  -5  11   4       20.26       15.07     11.56 o
  -3  11   4      359.61      369.50     18.10 o
  -1  11   4       18.84       14.82      9.40 o
   1  11   4      162.39      164.80     13.91 o
   3  11   4      995.20     1009.64     28.86 o
   5  11   4       85.09      108.86     18.63 o
   7  11   4       95.89       90.40     18.53 o
  -6  12   4        3.43       16.97     17.47 o
  -4  12   4       59.99       53.54     13.33 o
  -2  12   4       10.98       18.56     10.25 o
   0  12   4        3.11        0.00      9.17 o
   2  12   4       21.54       36.66     12.07 o
   4  12   4       14.46       30.28     16.06 o
  -3  13   4       93.24      110.13     15.63 o
  -1  13   4       21.39       19.34     10.23 o
   1  13   4       36.03       43.88     11.17 o
 -13   1   5      480.98      475.33     22.44 o
 -11   1   5      268.52      277.58     10.60 o
  -9   1   5       43.90       51.70      5.95 o
  -7   1   5     1072.77     1069.02     14.67 o
  -5   1   5    12091.88    12089.02     56.46 o
  -3   1   5     8865.48     8791.55     44.30 o
  -1   1   5     3722.75     3583.39     17.44 o
   1   1   5    20980.89    20238.02     35.98 o
   3   1   5       50.88       52.67      2.34 o
   5   1   5     8571.98     8298.02     41.40 o
   7   1   5       98.76       89.76      5.66 o
   9   1   5      119.71      112.48     10.91 o
  11   1   5      212.11      200.28     18.15 o
  13   1   5       25.96        7.73     18.30 o
 -14   2   5        6.90       13.71     15.19 o
 -12   2   5      184.51      190.81     12.84 o
 -10   2   5       51.24       59.91      7.79 o
  -8   2   5      125.79      160.95      7.08 o
  -6   2   5     7666.85     7647.92     42.88 o
  -4   2   5     4127.97     4228.72     21.00 o
  -2   2   5    40799.64    39802.27     76.49 o
   0   2   5     8573.93     8309.32     34.16 o
   2   2   5     1692.85     1744.43     10.49 o
   4   2   5     7885.75     8262.50     51.26 o
   6   2   5     1439.29     1437.44     18.62 o
   8   2   5       59.84       42.90      6.39 o
  10   2   5       15.31        0.00     12.17 o
  12   2   5      160.87      173.24     28.59 o
 -13   3   5        4.31        6.45     11.50 o
 -11   3   5       88.18       88.10      9.24 o
  -9   3   5      181.08      164.38      5.73 o
  -7   3   5       10.68        8.33      3.05 o
  -5   3   5      701.38      828.87     12.20 o
  -3   3   5     5092.09     5413.66     23.26 o
  -1   3   5      888.96     1076.24      9.56 o
   1   3   5     2983.32     2858.10     16.05 o
   3   3   5     4527.94     4967.34     34.43 o
   5   3   5      467.45      438.58      8.96 o
   7   3   5        7.34        8.23      5.24 o
   9   3   5     1119.53     1264.54     34.24 o
  11   3   5       53.12       46.65     11.74 o
 -12   4   5      145.41      146.28     15.39 o
 -10   4   5      229.75      223.29     14.56 o
  -8   4   5      170.76      146.77      9.23 o
  -6   4   5      905.62      895.76     12.67 o
  -4   4   5     1058.42     1147.89     13.52 o
  -2   4   5     2982.68     3058.96     21.85 o
   0   4   5     1571.44     1442.73     15.57 o
   2   4   5      470.11      508.90      7.92 o
   4   4   5       41.14       25.02      3.17 o
   6   4   5      400.39      401.40     11.60 o
   8   4   5      674.55      682.51     25.01 o
  10   4   5       27.83       15.56     10.88 o
  12   4   5       22.20       25.55     15.78 o
 -13   5   5       57.02       63.87     11.32 o
 -11   5   5       34.64       19.25     12.02 o
  -9   5   5      701.29      626.40     21.74 o
  -7   5   5      658.26      685.43     17.78 o
  -5   5   5      853.08      818.58     15.36 o
  -3   5   5    14280.56    15294.85     63.10 o
  -1   5   5      347.51      376.84      9.77 o
   1   5   5     1662.94     1721.03     19.04 o
   3   5   5      218.14      250.45      8.44 o
   5   5   5      119.90      106.05      5.70 o
   7   5   5       32.69       30.00      9.24 o
   9   5   5       19.73        0.10     14.23 o
  11   5   5        0.69        0.00     16.77 o
 -12   6   5      287.06      272.88     22.61 o
 -10   6   5      365.47      356.09     32.40 o
  -8   6   5     1563.50     1478.89     34.09 o
  -6   6   5     1898.91     1808.57     37.18 o
  -4   6   5      127.78      148.64      8.89 o
  -2   6   5       57.45       42.81      5.41 o
   0   6   5     2452.80     2448.56     29.91 o
   2   6   5      105.02      123.46      6.53 o
   4   6   5      454.01      430.94     11.25 o
   6   6   5     1364.11     1280.74     45.13 o
   8   6   5      163.91      115.86     17.38 o
  10   6   5      586.36      635.84     48.25 o
 -11   7   5      362.81      357.55     25.62 o
  -9   7   5       31.32       52.89     12.67 o
  -7   7   5     1490.27     1576.14     33.14 o
  -5   7   5      149.88      137.37      9.66 o
  -3   7   5      313.10      337.05     14.36 o
  -1   7   5      477.63      482.70     12.67 o
   1   7   5      457.76      449.03     15.03 o
   3   7   5       12.76       12.66      4.65 o
   5   7   5      167.16      167.42      9.38 o
   7   7   5      320.17      337.85     23.74 o
   9   7   5       64.25       64.67     16.52 o
  11   7   5       19.30       21.97     15.00 o
 -10   8   5      140.24      129.11     18.54 o
  -8   8   5      185.43      191.01     16.17 o
  -6   8   5     1117.42     1078.14     28.93 o
  -4   8   5      163.95      155.80     11.32 o
  -2   8   5      365.32      336.34     11.90 o
   0   8   5      140.37      118.52      9.79 o
   2   8   5       11.19       16.44      6.76 o
   4   8   5       14.02       18.15      7.97 o
   6   8   5        7.68        3.87     11.38 o
   8   8   5        8.93       27.08     16.17 o
  10   8   5        0.89       13.54     16.87 o
  -9   9   5      189.42      176.10     20.00 o
  -7   9   5      334.12      316.75     18.07 o
  -5   9   5     1505.19     1538.83     44.25 o
  -3   9   5      368.05      369.79     15.23 o
  -1   9   5     1427.19     1405.89     23.72 o
   1   9   5      139.59      137.79     11.55 o
   3   9   5      352.11      350.77     20.01 o
   5   9   5        7.26        5.08      7.77 o
   7   9   5       18.63       32.32     17.08 o
   9   9   5       17.53       30.40     17.91 o
  -8  10   5        1.56        0.00     16.02 o
  -6  10   5        4.09        0.00     10.72 o
  -4  10   5      188.81      169.87     12.84 o
  -2  10   5      112.83      103.59     11.19 o
   0  10   5      330.30      288.19     13.93 o
   2  10   5       36.91       41.03     10.64 o
   4  10   5       19.52       40.11     11.61 o
   6  10   5        0.51        0.00     15.65 o
   8  10   5        0.35        0.00     15.78 o
  -7  11   5       44.54       48.86     17.06 o
  -5  11   5       80.27      111.43     18.60 o
  -3  11   5        0.06        3.82      9.86 o
  -1  11   5        3.54        8.73      9.83 o
   1  11   5       14.30       27.42     10.23 o
   3  11   5      365.62      397.54     20.09 o
   5  11   5       32.59       30.80     15.23 o
   7  11   5        1.23        0.00     16.12 o
  -6  12   5        0.22        0.00     15.40 o
  -4  12   5        2.27        2.80     12.19 o
  -2  12   5      118.75      104.13     11.62 o
   0  12   5        4.63        5.83     10.39 o
   2  12   5      181.66      165.39     14.95 o
   4  12   5       17.49       22.61     15.21 o
  -3  13   5        1.37        0.00     13.82 o
  -1  13   5       73.15       87.99     11.41 o
   1  13   5       43.31       57.79     12.06 o
 -14   0   6      742.50      794.85     47.63 o
 -12   0   6      360.06      327.38     24.46 o
 -10   0   6     2059.68     2242.58     58.67 o
  -8   0   6     3358.72     3398.75     72.46 o
  -6   0   6       65.54       80.00      5.94 o
  -4   0   6    10488.29    10228.73     64.02 o
  -2   0   6     2380.56     2460.45     28.35 o
   0   0   6       21.02       42.84      3.81 o
   2   0   6     7487.02     8229.32     36.33 o
   4   0   6     7745.93     7599.55     45.44 o
   6   0   6       33.36       60.22     14.36 o
   8   0   6     4382.10     4085.57     73.42 o
  10   0   6      158.13      209.94     18.37 o
  12   0   6      183.53      214.41     31.48 o
 -13   1   6      311.00      287.28     18.45 o
 -11   1   6        5.49        7.32      7.12 o
  -9   1   6      197.68      206.11      8.88 o
  -7   1   6      783.93      764.11     12.96 o
  -5   1   6     1297.94     1254.16     13.82 o
  -3   1   6     4652.11     4375.28     24.91 o
  -1   1   6      641.55      734.57      6.36 o
   1   1   6     2816.64     2689.63     12.29 o
   3   1   6     1330.93     1428.24     12.25 o
   5   1   6     3078.31     3171.79     18.14 o
   7   1   6      166.37      174.07      7.22 o
   9   1   6      381.50      352.30     19.81 o
  11   1   6       24.89       16.82     12.24 o
 -14   2   6       40.05        5.42     14.72 o
 -12   2   6       61.53       57.93      9.52 o
 -10   2   6       95.06       89.95      9.15 o
  -8   2   6     1956.35     1839.55     21.96 o
  -6   2   6      356.99      405.78      9.08 o
  -4   2   6      378.71      478.09      7.89 o
  -2   2   6    39877.72    38670.66    122.42 o
   0   2   6      187.14      174.27      4.23 o
   2   2   6    18636.70    18782.71     59.97 o
   4   2   6     3332.93     3514.95     20.32 o
   6   2   6     1623.40     1698.63     28.47 o
   8   2   6      963.80     1010.71     29.86 o
  10   2   6       27.36       15.51     12.50 o
  12   2   6        8.90       13.48     12.60 o
 -13   3   6      140.19      152.91     15.55 o
 -11   3   6      138.16      125.42      9.63 o
  -9   3   6     3479.68     3389.50     42.69 o
  -7   3   6     1543.49     1537.80     17.38 o
  -5   3   6       10.67       16.97      3.05 o
  -3   3   6     5347.55     5600.79     25.25 o
  -1   3   6      299.69      253.95      4.98 o
   1   3   6     2324.62     2384.08     17.52 o
   3   3   6      253.77      233.11      5.06 o
   5   3   6      380.98      375.82      9.01 o
   7   3   6      491.00      463.28     13.57 o
   9   3   6     1081.63     1057.69     35.49 o
  11   3   6       26.36       21.60     12.11 o
 -12   4   6        2.19        4.05     10.57 o
 -10   4   6      137.57      164.20     12.13 o
  -8   4   6      373.62      376.47     11.51 o
  -6   4   6      549.64      610.83     11.56 o
  -4   4   6     3351.52     3442.88     25.52 o
  -2   4   6     5990.38     6412.03     47.54 o
   0   4   6       34.43       32.11      3.91 o
   2   4   6      433.36      475.29      8.17 o
   4   4   6     1242.55     1370.04     20.68 o
   6   4   6       65.87       62.64      6.26 o
   8   4   6       15.52       26.92     11.86 o
  10   4   6      106.93       86.80     13.74 o
  12   4   6       39.83       25.38     16.11 o
 -13   5   6      156.63      155.53     19.98 o
 -11   5   6       30.62       33.89     11.47 o
  -9   5   6      116.86      130.46     13.15 o
  -7   5   6      828.24      751.38     15.73 o
  -5   5   6      786.25      824.69     14.37 o
  -3   5   6    13508.81    12944.76     55.41 o
  -1   5   6      506.44      615.24     12.43 o
   1   5   6     2161.73     2096.35     22.59 o
   3   5   6    13189.10    13332.83     45.74 o
   5   5   6      165.65      154.25      7.08 o
   7   5   6      634.83      603.32     19.88 o
   9   5   6       86.69       74.38     15.87 o
  11   5   6       43.83       49.55     17.13 o
 -12   6   6       29.01       39.86     12.34 o
 -10   6   6        8.93        6.96      9.60 o
  -8   6   6      807.34      767.98     26.21 o
  -6   6   6       13.96       20.67      8.68 o
  -4   6   6       95.18       97.05      8.14 o
  -2   6   6     1882.26     1929.43     22.79 o
   0   6   6       26.03       16.06      6.39 o
   2   6   6      336.63      366.72     10.34 o
   4   6   6       45.71       35.84      3.94 o
   6   6   6      165.41      169.99     14.61 o
   8   6   6       37.68       40.65     15.04 o
  10   6   6        3.93       13.05     15.36 o
 -11   7   6        8.56       13.81     13.69 o
  -9   7   6      206.06      218.08     15.38 o
  -7   7   6      508.00      490.37     20.87 o
  -5   7   6      116.81      114.59      9.68 o
  -3   7   6     1436.53     1414.99     20.46 o
  -1   7   6        1.02        1.23      5.33 o
   1   7   6      220.11      227.92     11.36 o
   3   7   6      240.02      256.49      9.33 o
   5   7   6       11.59        3.63      6.57 o
   7   7   6      100.25      104.56     14.37 o
   9   7   6       18.17       20.01     15.82 o
 -10   8   6       89.17       91.61     16.75 o
  -8   8   6      326.64      336.04     18.52 o
  -6   8   6        7.27        3.26     11.21 o
  -4   8   6      987.46     1031.78     27.79 o
  -2   8   6     1757.88     1654.35     25.05 o
   0   8   6       44.37       40.57      8.83 o
   2   8   6     2954.22     2974.14     48.86 o
   4   8   6       34.64       25.82      8.21 o
   6   8   6        9.23        8.84     11.76 o
   8   8   6       73.35       98.47     17.72 o
  10   8   6        0.33        0.00     16.85 o
  -9   9   6       70.56       63.50     17.17 o
  -7   9   6       44.53       27.66     11.07 o
  -5   9   6      110.75      104.25     14.86 o
  -3   9   6      663.33      716.69     16.51 o
  -1   9   6      522.30      496.12     15.22 o
   1   9   6       72.66       79.75     11.20 o
   3   9   6      323.60      338.21     18.37 o
   5   9   6       17.27        8.97     12.31 o
   7   9   6       67.58       66.61     17.71 o
   9   9   6        6.74       11.75     18.24 o
  -8  10   6      284.25      293.25     44.81 o
  -6  10   6       18.37       20.69     10.66 o
  -4  10   6      626.41      611.28     21.26 o
  -2  10   6      132.33      147.78     12.40 o
   0  10   6      249.63      236.31     13.92 o
   2  10   6        6.60        2.90     10.36 o
   4  10   6      461.25      487.57     20.46 o
   6  10   6        6.43       10.08     12.67 o
   8  10   6       27.81       29.12     18.07 o
  -7  11   6       34.71       47.28     16.34 o
  -5  11   6       25.01       30.64     11.69 o
  -3  11   6      410.05      363.47     17.07 o
  -1  11   6        1.56        3.60      9.35 o
   1  11   6       19.35        6.05     10.48 o
   3  11   6      962.15     1021.15     30.26 o
   5  11   6       17.93       21.38     14.86 o
  -6  12   6        0.84        0.00     18.58 o
  -4  12   6       75.80       96.84     18.59 o
  -2  12   6       62.59       71.91     11.25 o
   0  12   6       59.67       57.62     10.70 o
   2  12   6      283.30      318.55     18.91 o
   4  12   6        0.61        0.42     15.03 o
  -1  13   6       10.53       12.08     10.90 o
 -13   1   7      107.96      129.93     13.66 o
 -11   1   7      788.26      828.35     19.76 o
  -9   1   7     1179.07     1186.81     18.88 o
  -7   1   7     1776.08     1598.32     19.08 o
  -5   1   7      190.60      242.02      6.29 o
  -3   1   7     3423.17     3248.82     15.75 o
  -1   1   7     2579.69     2511.56     11.74 o
   1   1   7     2740.07     2682.78     16.13 o
   3   1   7      114.05      148.46      4.51 o
   5   1   7        0.49        3.74      2.85 o
   7   1   7       59.62       66.03      6.31 o
   9   1   7       16.41       19.47      8.77 o
  11   1   7        0.08        0.00     12.13 o
 -14   2   7        5.10        0.00     17.97 o
 -12   2   7      111.97      112.96      9.77 o
 -10   2   7        3.31        3.51      7.73 o
  -8   2   7      433.06      416.94     16.31 o
  -6   2   7      140.09      154.62      6.42 o
  -4   2   7       33.90       35.55      2.97 o
  -2   2   7      380.60      487.76      5.90 o
   0   2   7     2651.44     2644.97     16.58 o
   2   2   7     1285.55     1503.23     10.87 o
   4   2   7       48.23       48.80      2.92 o
   6   2   7       47.55       38.47      3.62 o
   8   2   7      125.93      139.50     19.17 o
  10   2   7       27.88       22.45     11.70 o
  12   2   7      116.52      154.70     17.84 o
 -13   3   7      191.58      190.21     16.84 o
 -11   3   7      142.72      139.29     10.72 o
  -9   3   7      921.20      948.48     17.80 o
  -7   3   7     1515.85     1527.21     22.17 o
  -5   3   7     1739.00     1762.49     18.66 o
  -3   3   7     9161.26     9470.80     33.72 o
  -1   3   7     6789.09     6656.61     36.94 o
   1   3   7      835.26      872.03     11.22 o
   3   3   7     1024.71     1113.37     10.64 o
   5   3   7      545.50      562.24     18.79 o
   7   3   7       36.84       32.27      7.98 o
   9   3   7      261.83      312.86     20.60 o
  11   3   7       97.32      110.88     15.25 o
 -12   4   7      280.25      346.98     26.49 o
 -10   4   7      423.60      412.44     16.98 o
  -8   4   7      622.51      576.45     12.36 o
  -6   4   7     1747.43     1663.97     18.19 o
  -4   4   7     1533.75     1523.10     17.88 o
  -2   4   7     3998.87     4108.37     25.57 o
   0   4   7     2271.43     2245.78     20.49 o
   2   4   7     4384.68     4361.40     46.58 o
   4   4   7      530.06      501.72      9.40 o
   6   4   7       16.94       19.91      4.48 o
   8   4   7     1577.32     1538.37     37.67 o
  10   4   7       39.62       44.93     11.36 o
  12   4   7        2.21        1.85     17.62 o
 -13   5   7       11.22       19.23     12.86 o
 -11   5   7        6.22        7.17      8.86 o
  -9   5   7     1005.29     1014.44     27.49 o
  -7   5   7       31.03       28.20      4.50 o
  -5   5   7      949.37      959.40     16.53 o
  -3   5   7     8628.73     9164.00     42.62 o
  -1   5   7      804.78      894.66     15.22 o
   1   5   7      717.96      789.26     18.08 o
   3   5   7      498.99      541.09      9.35 o
   5   5   7      159.62      155.55      7.44 o
   7   5   7      136.01      126.63     11.71 o
   9   5   7       77.17       61.48     14.92 o
  11   5   7        6.78        2.25     16.23 o
 -12   6   7      167.89      173.50     16.39 o
 -10   6   7      399.21      387.61     19.24 o
  -8   6   7      284.90      295.48     17.28 o
  -6   6   7      977.13      973.66     25.73 o
  -4   6   7        2.34        6.24      5.08 o
  -2   6   7      980.58      931.63     16.55 o
   0   6   7      166.69      149.03      9.09 o
   2   6   7     1868.11     1874.73     20.45 o
   4   6   7       90.03       73.07      5.22 o
   6   6   7       24.09       18.69     10.36 o
   8   6   7        9.68        4.93     13.03 o
  10   6   7        7.85        8.35     14.99 o
 -11   7   7       12.83       24.78     14.42 o
  -9   7   7      313.87      315.54     17.72 o
  -7   7   7      100.49      124.21     13.55 o
  -5   7   7      408.83      392.01     17.29 o
  -3   7   7       22.43       14.64      5.82 o
  -1   7   7       49.51       38.98      6.06 o
   1   7   7      426.67      393.02     14.89 o
   3   7   7      162.86      157.01      8.41 o
   5   7   7        0.08        3.86      6.88 o
   7   7   7      322.60      357.36     21.11 o
   9   7   7       62.04       51.38     17.50 o
 -10   8   7        0.00        0.00     14.62 o
  -8   8   7      233.27      234.39     22.52 o
  -6   8   7       71.36       62.18     14.37 o
  -4   8   7      121.05      126.95     11.26 o
  -2   8   7       57.80       40.33      7.24 o
   0   8   7      412.21      452.18     16.19 o
   2   8   7      147.92      173.94     12.80 o
   4   8   7        8.01       10.99      6.24 o
   6   8   7       53.60       54.74     12.34 o
   8   8   7      525.87      593.30     32.59 o
  -9   9   7       80.94       72.76     17.68 o
  -7   9   7       27.84       17.00     10.79 o
  -5   9   7       19.18        1.46     11.53 o
  -3   9   7       13.97       16.69      6.80 o
  -1   9   7        0.18        0.72      7.28 o
   1   9   7       10.50       16.18      9.71 o
   3   9   7        4.11        1.64     10.50 o
   5   9   7       68.82       50.31     12.36 o
   7   9   7      110.44       99.35     15.76 o
  -8  10   7        0.51        6.62     17.48 o
  -6  10   7        0.43        0.00     10.84 o
  -4  10   7       21.06       26.99     10.17 o
  -2  10   7      371.98      347.90     16.21 o
   0  10   7      129.78      108.96      9.88 o
   2  10   7      100.75      119.84     13.72 o
   4  10   7       62.03       65.00     11.66 o
   6  10   7       61.55       63.71     14.21 o
  -7  11   7      150.00      176.02     17.26 o
  -5  11   7        7.58       16.28     11.39 o
  -3  11   7       12.72        9.59      9.74 o
  -1  11   7      362.06      342.89     16.94 o
   1  11   7        2.78        0.00      9.53 o
   3  11   7      595.89      650.26     24.62 o
   5  11   7       38.36       38.87     13.84 o
  -4  12   7      234.73      236.50     20.31 o
  -2  12   7        4.54        3.34     10.57 o
   0  12   7        0.04        0.00     11.03 o
   2  12   7      617.06      619.60     25.00 o
   4  12   7       19.86       18.51     14.81 o
 -14   0   8        0.43        3.09     37.33 o
 -12   0   8       40.93       42.15     12.53 o
 -10   0   8      679.27      703.28     22.62 o
  -8   0   8      273.28      265.29     12.83 o
  -6   0   8      447.65      493.11     18.98 o
  -4   0   8     6023.86     6226.00     83.60 o
  -2   0   8     1825.06     1780.81     20.96 o
   0   0   8     1358.19     1367.38     17.10 o
   2   0   8     1892.88     1951.76     17.16 o
   4   0   8    16692.71    16771.60     77.60 o
   6   0   8     1007.87     1007.20     18.73 o
   8   0   8       74.31       70.16     16.87 o
  10   0   8      289.90      325.10     27.50 o
  12   0   8      103.83       89.70     44.11 o
 -13   1   8       46.74       49.07     11.41 o
 -11   1   8       44.67       48.35      7.56 o
  -9   1   8      607.82      578.49     15.09 o
  -7   1   8       17.85       22.36      4.38 o
  -5   1   8     1204.53     1329.75     13.16 o
  -3   1   8      636.70      629.99      7.80 o
  -1   1   8       12.45       11.11      1.68 o
   1   1   8    11484.48    11814.77     57.93 o
   3   1   8     2126.74     2388.07     18.22 o
   5   1   8     8435.60     8465.05     33.97 o
   7   1   8     3505.98     3452.12     46.66 o
   9   1   8      407.75      435.10     22.03 o
  11   1   8       38.95       47.70     12.36 o
 -14   2   8       74.24       96.27     21.45 o
 -12   2   8       10.82        7.79      6.98 o
 -10   2   8      135.70      129.63     10.06 o
  -8   2   8     1794.85     1740.65     27.76 o
  -6   2   8     1986.27     2014.76     22.47 o
  -4   2   8     1045.11     1332.84     15.92 o
  -2   2   8     1403.12     1465.62     10.68 o
   0   2   8     1722.87     1616.28     12.72 o
   2   2   8     4818.87     5106.80     21.90 o
   4   2   8      154.41      143.67      4.79 o
   6   2   8        1.04        1.92      3.17 o
   8   2   8      880.95      879.71     29.35 o
  10   2   8       35.62       50.73     11.99 o
  12   2   8      262.03      252.67     25.11 o
 -13   3   8       22.74        3.78     14.07 o
 -11   3   8        6.58        0.32      7.51 o
  -9   3   8     4691.82     4618.29     52.13 o
  -7   3   8        9.29        4.57      4.75 o
  -5   3   8      182.10      154.59      5.79 o
  -3   3   8      559.02      536.83     10.39 o
  -1   3   8        0.93        4.44      2.73 o
   1   3   8     2406.79     2329.85     19.18 o
   3   3   8       65.14       56.11      3.49 o
   5   3   8      249.09      251.49     13.49 o
   7   3   8       45.92       49.43      9.16 o
   9   3   8        0.28        1.79     11.21 o
  11   3   8      292.46      300.51     21.65 o
 -12   4   8        5.13        3.39      8.87 o
 -10   4   8      343.25      359.77     16.75 o
  -8   4   8        6.18        7.92      5.84 o
  -6   4   8      266.49      249.99      8.12 o
  -4   4   8    12878.59    13425.13     83.86 o
  -2   4   8      112.74      124.26      5.11 o
   0   4   8      883.54      846.47     14.08 o
   2   4   8      385.24      393.08      9.96 o
   4   4   8      197.60      229.90      7.12 o
   6   4   8        0.61        0.00      7.45 o
   8   4   8      119.22      106.84     14.28 o
  10   4   8        0.03        0.00     15.03 o
 -13   5   8       26.14       24.78     11.31 o
 -11   5   8      136.88      123.08     12.11 o
  -9   5   8      112.63      115.70     11.36 o
  -7   5   8       73.74       82.21      7.53 o
  -5   5   8       39.53       43.46      4.94 o
  -3   5   8     4101.00     4130.38     40.14 o
  -1   5   8      376.73      353.45     10.11 o
   1   5   8       89.88       70.27      6.03 o
   3   5   8      426.06      482.31      9.56 o
   5   5   8      368.75      351.53     14.92 o
   7   5   8     1577.41     1560.58     32.17 o
   9   5   8        0.08        0.00     13.45 o
  11   5   8       32.37       33.00     15.46 o
 -12   6   8        1.51        3.30     12.03 o
 -10   6   8       63.74       78.93     11.09 o
  -8   6   8      231.10      235.16     15.42 o
  -6   6   8       19.17       15.07      6.53 o
  -4   6   8      372.80      416.56     17.19 o
  -2   6   8      218.06      241.81      9.51 o
   0   6   8       27.91       41.93      6.77 o
   2   6   8     1407.29     1507.41     24.44 o
   4   6   8       39.25       31.05      5.61 o
   6   6   8       52.55       46.94     11.57 o
   8   6   8       88.06       90.03     18.05 o
  10   6   8       59.98       45.64     17.20 o
 -11   7   8      185.46      220.05     18.43 o
  -9   7   8       13.73       42.23     10.64 o
  -7   7   8      703.90      648.61     23.43 o
  -5   7   8     1377.17     1299.55     30.87 o
  -3   7   8      363.69      349.63     11.83 o
  -1   7   8      256.92      255.50     10.54 o
   1   7   8     1215.43     1164.31     22.49 o
   3   7   8       75.59       77.40      7.76 o
   5   7   8      352.61      361.75     18.68 o
   7   7   8        2.86        2.84     12.02 o
   9   7   8        6.33        8.76     16.07 o
 -10   8   8      127.37      127.16     17.98 o
  -8   8   8       27.61       35.48     10.78 o
  -6   8   8       51.83       49.78     11.93 o
  -4   8   8      390.62      397.20     17.16 o
  -2   8   8      279.97      223.74     10.89 o
   0   8   8      156.46      162.34     10.14 o
   2   8   8     2016.35     2102.58     34.79 o
   4   8   8      101.88      101.17     10.37 o
   6   8   8      353.98      335.01     20.65 o
   8   8   8       57.11       72.06     17.55 o
  -9   9   8        2.78       10.22     13.53 o
  -7   9   8        6.94        5.02     11.37 o
  -5   9   8        7.47        7.93      9.00 o
  -3   9   8      126.55      110.12      9.37 o
  -1   9   8      362.51      315.95     13.25 o
   1   9   8        0.14       23.36     10.66 o
   3   9   8      643.75      644.09     19.09 o
   5   9   8        8.24       10.85     12.43 o
   7   9   8        2.96        7.69     13.78 o
  -8  10   8       42.47       51.52     13.62 o
  -6  10   8       44.61       27.71     11.91 o
  -4  10   8      460.00      499.97     22.56 o
  -2  10   8       48.52       42.64      9.62 o
   0  10   8       51.02       62.57      9.41 o
   2  10   8      183.93      172.91     15.09 o
   4  10   8       23.74       30.05     12.93 o
   6  10   8       97.05      109.85     16.56 o
  -7  11   8       16.33       33.49     12.54 o
  -5  11   8       20.04       25.54     12.37 o
  -3  11   8      356.38      373.80     17.72 o
  -1  11   8        7.10        0.00     10.13 o
   1  11   8       50.60       42.96      9.50 o
   3  11   8      234.05      220.32     16.54 o
   5  11   8       17.37       19.50     13.68 o
  -4  12   8       31.04       46.38     14.44 o
  -2  12   8        4.65        3.84     10.29 o
   0  12   8       18.52       20.67     10.30 o
   2  12   8       87.60      130.30     15.21 o
 -13   1   9      130.91      139.24     14.98 o
 -11   1   9      942.49      941.27     21.74 o
  -9   1   9      370.91      360.33     11.47 o
  -7   1   9     1270.71     1255.62     16.89 o
  -5   1   9     1197.88     1246.16     16.22 o
  -3   1   9    15630.07    15588.30     80.38 o
  -1   1   9     1538.10     1405.42     17.31 o
   1   1   9     3974.77     3889.81     19.80 o
   3   1   9     5088.04     4921.10     25.72 o
   5   1   9       12.59       12.02      3.53 o
   7   1   9     2973.96     2908.94     29.59 o
   9   1   9        2.31        1.58     10.22 o
  11   1   9        3.35        3.20     12.73 o
 -14   2   9      106.48       96.08     21.87 o
 -12   2   9        0.34        0.73      7.40 o
 -10   2   9     1161.06     1187.02     21.20 o
  -8   2   9      120.47      126.28      7.61 o
  -6   2   9      566.99      553.85     12.34 o
  -4   2   9    12135.45    12764.58     53.09 o
  -2   2   9     3607.44     3616.54     19.50 o
   0   2   9     5768.81     5826.90     27.43 o
   2   2   9        3.21       20.75      2.93 o
   4   2   9      334.70      305.49      6.98 o
   6   2   9     2073.17     2067.19     47.60 o
   8   2   9       63.18       57.92     11.69 o
  10   2   9        2.52        3.72     12.47 o
 -13   3   9       72.05       72.76     10.60 o
 -11   3   9      250.34      222.03     12.74 o
  -9   3   9      652.34      652.95     18.61 o
  -7   3   9      544.54      537.88     11.91 o
  -5   3   9       12.41       39.07      3.86 o
  -3   3   9      127.10      174.41      7.17 o
  -1   3   9        0.32        2.33      3.00 o
   1   3   9      111.63       98.63      6.05 o
   3   3   9      594.77      550.58      8.82 o
   5   3   9       23.28       31.91      5.38 o
   7   3   9      105.08      104.71     11.21 o
   9   3   9        8.80       10.84     11.46 o
  11   3   9        9.59       12.72     13.52 o
 -12   4   9      205.30      218.35     15.06 o
 -10   4   9     1442.04     1456.90     30.59 o
  -8   4   9     1485.08     1462.37     23.58 o
  -6   4   9      197.17      217.33      7.83 o
  -4   4   9     9353.26     9057.72     86.09 o
  -2   4   9       22.31        7.55      3.36 o
   0   4   9      298.29      279.30      9.00 o
   2   4   9     2184.50     2267.69     24.45 o
   4   4   9      541.40      502.62     10.26 o
   6   4   9       67.01       70.59      9.98 o
   8   4   9      369.85      399.36     18.13 o
  10   4   9       37.83       45.70     14.87 o
 -13   5   9        1.97        9.16     11.78 o
 -11   5   9       77.32       66.68     10.52 o
  -9   5   9      258.89      302.09     15.76 o
  -7   5   9       87.60       87.53      7.76 o
  -5   5   9     1648.37     1742.23     22.33 o
  -3   5   9      220.93      285.68      8.57 o
  -1   5   9       87.10       97.38      6.58 o
   1   5   9      317.35      320.72     12.21 o
   3   5   9      217.72      219.85      7.77 o
   5   5   9        9.94       17.15      7.83 o
   7   5   9       20.05       16.57      9.56 o
   9   5   9       50.13       39.28     15.56 o
  11   5   9       24.42       20.33     16.32 o
 -12   6   9       23.07       27.50     12.04 o
 -10   6   9       19.37       28.66      9.67 o
  -8   6   9      469.23      467.05     20.56 o
  -6   6   9      390.38      381.98     18.13 o
  -4   6   9     1001.64     1025.44     22.82 o
  -2   6   9      115.39      127.64      7.19 o
   0   6   9       83.60       74.11      7.49 o
   2   6   9      839.59      873.40     15.25 o
   4   6   9      496.42      530.35     14.29 o
   6   6   9      424.27      372.78     19.29 o
   8   6   9      226.83      289.90     19.40 o
  10   6   9       62.27       65.60     18.42 o
 -11   7   9       98.21       71.72     13.64 o
  -9   7   9      322.67      299.43     18.25 o
  -7   7   9       46.70       63.63     11.06 o
  -5   7   9     4513.37     4542.89     56.95 o
  -3   7   9        7.59        4.54      5.98 o
  -1   7   9       36.08       42.41      7.41 o
   1   7   9      566.21      545.34     15.32 o
   3   7   9       71.81       78.08      7.51 o
   5   7   9        1.64        3.51      7.09 o
   7   7   9      202.66      205.15     20.21 o
   9   7   9      102.90      106.43     19.07 o
 -10   8   9        3.78        4.38     14.78 o
  -8   8   9       48.37       62.60     11.82 o
  -6   8   9      165.29      167.77     15.91 o
  -4   8   9       48.70       52.26     10.74 o
  -2   8   9      346.66      356.73     13.28 o
   0   8   9      313.60      320.79     13.12 o
   2   8   9      747.32      701.13     19.34 o
   4   8   9       62.47       68.31      9.55 o
   6   8   9       32.68       22.04     12.37 o
   8   8   9      194.72      203.56     18.17 o
  -9   9   9      272.03      293.23     20.30 o
  -7   9   9      240.08      247.68     17.61 o
  -5   9   9      103.23      107.48     15.76 o
  -3   9   9      666.31      696.98     26.83 o
  -1   9   9        5.49        8.32      7.42 o
   1   9   9     3827.01     3755.74     47.75 o
   3   9   9       34.76       31.76     10.84 o
   5   9   9       14.84        6.08     12.06 o
   7   9   9       68.84       93.46     15.15 o
  -8  10   9        0.65        0.00     12.32 o
  -6  10   9       16.63       10.25     12.55 o
  -4  10   9       13.18       14.96     10.36 o
  -2  10   9       84.09       68.59     10.12 o
   0  10   9      307.68      308.66     14.36 o
   2  10   9      318.99      304.31     14.35 o
   4  10   9       25.90       39.32     14.14 o
   6  10   9        0.21        0.00     13.37 o
  -7  11   9       27.03       10.66     12.40 o
  -5  11   9       72.25       83.96     14.53 o
  -3  11   9       85.80      103.49     11.94 o
  -1  11   9        0.28        6.16      9.50 o
   1  11   9       16.16        7.34      9.24 o
   3  11   9       47.35       50.37     15.41 o
   5  11   9       12.38       20.31     13.81 o
  -4  12   9       95.75       75.46     14.57 o
  -2  12   9       24.39       29.72     11.66 o
   0  12   9        1.15        0.00     10.61 o
   2  12   9      306.32      330.80     18.19 o
 -14   0  10       38.80       46.60     35.85 o
 -12   0  10      199.70      188.84     18.02 o
 -10   0  10     5870.90     5786.00     82.67 o
  -8   0  10      399.49      409.16     15.44 o
  -6   0  10      603.95      562.08     16.67 o
  -4   0  10     9797.06     9988.72     92.57 o
  -2   0  10     6765.55     6472.04     48.92 o
   0   0  10    16255.77    16788.79     99.98 o
   2   0  10        1.20        0.06      3.34 o
   4   0  10      328.79      320.90     10.91 o
   6   0  10     2709.10     2507.95     31.59 o
   8   0  10      398.17      305.02     22.05 o
  10   0  10      230.80      233.46     19.28 o
 -13   1  10        2.03        0.00     13.09 o
 -11   1  10     1517.17     1510.67     24.13 o
  -9   1  10      411.75      421.77     12.17 o
  -7   1  10      763.94      779.92     13.10 o
  -5   1  10       15.91       24.06      3.67 o
  -3   1  10      292.61      253.06      9.07 o
  -1   1  10     1569.66     1492.56     13.65 o
   1   1  10     1379.54     1658.87     13.63 o
   3   1  10      193.59      196.71      6.24 o
   5   1  10      648.35      645.60     11.88 o
   7   1  10     7106.40     6867.57     56.98 o
   9   1  10       25.61       27.42     10.94 o
  11   1  10       58.06       51.41     12.98 o
 -14   2  10        5.42        0.00     19.64 o
 -12   2  10      235.72      245.20     13.85 o
 -10   2  10      447.89      473.49     14.45 o
  -8   2  10      448.10      440.09     15.69 o
  -6   2  10      122.98      107.97      5.14 o
  -4   2  10       61.91       49.90      5.13 o
  -2   2  10      522.96      508.92      8.02 o
   0   2  10      700.89      661.39     10.29 o
   2   2  10      528.29      588.39      9.72 o
   4   2  10     3039.49     3120.70     31.58 o
   6   2  10     1929.32     1811.04     24.84 o
   8   2  10      187.24      228.40     13.74 o
  10   2  10      151.30      135.17     16.26 o
 -13   3  10       15.33       12.89     10.12 o
 -11   3  10       77.08       54.14      8.00 o
  -9   3  10       35.87       31.01      8.46 o
  -7   3  10      441.80      416.98     11.54 o
  -5   3  10      355.29      282.69      9.37 o
  -3   3  10      469.85      548.24      9.08 o
  -1   3  10     3324.37     3426.93     25.62 o
   1   3  10     1598.67     1529.07     19.67 o
   3   3  10      770.70      783.85     13.16 o
   5   3  10     1081.05     1064.60     21.87 o
   7   3  10       24.25       17.70      9.37 o
   9   3  10      303.24      309.98     20.84 o
  11   3  10       13.73       13.35     13.73 o
 -12   4  10      216.26      221.07     15.14 o
 -10   4  10       15.77       20.58      9.67 o
  -8   4  10       20.46       22.82      5.50 o
  -6   4  10       15.05       15.79      4.78 o
  -4   4  10      950.75      935.95     20.85 o
  -2   4  10       49.26       67.08      4.88 o
   0   4  10        1.75        5.73      3.89 o
   2   4  10     1132.59     1161.47     20.59 o
   4   4  10       34.56       33.19      5.24 o
   6   4  10       21.76       20.33      8.79 o
   8   4  10       13.90       15.89      9.41 o
  10   4  10       10.80       17.54     15.47 o
 -13   5  10      129.13      139.51     15.81 o
 -11   5  10      461.55      461.32     20.30 o
  -9   5  10        2.56        4.36      8.80 o
  -7   5  10      435.99      461.12     14.36 o
  -5   5  10       23.75       40.19      5.46 o
  -3   5  10      130.23      161.98      7.00 o
  -1   5  10     1155.40     1195.51     18.85 o
   1   5  10      450.19      448.63     12.58 o
   3   5  10      347.09      358.02     11.59 o
   5   5  10      789.02      797.77     22.37 o
   7   5  10      428.87      355.62     21.74 o
   9   5  10      108.76      138.10     18.35 o
 -12   6  10       12.88        0.00     11.79 o
 -10   6  10      104.31       86.60     11.30 o
  -8   6  10        1.61       10.35      8.64 o
  -6   6  10       10.91       16.11      9.00 o
  -4   6  10       17.16       48.45      8.49 o
  -2   6  10      176.76      181.44      8.58 o
   0   6  10     1448.08     1433.64     25.26 o
   2   6  10      102.15      102.47      6.86 o
   4   6  10      390.78      419.62     13.26 o
   6   6  10        0.23        3.83     11.78 o
   8   6  10        2.16        4.88     11.69 o
  10   6  10        0.01        5.83     16.56 o
 -11   7  10      266.17      230.78     21.65 o
  -9   7  10       39.90       45.79     10.48 o
  -7   7  10      270.55      279.82     21.38 o
  -5   7  10     8149.23     8042.99     77.11 o
  -3   7  10       32.23       32.68      6.25 o
  -1   7  10     1138.26     1145.18     23.53 o
   1   7  10     1686.14     1639.21     25.30 o
   3   7  10       14.48        8.98      6.00 o
   5   7  10      108.56      102.47     10.98 o
   7   7  10        0.88        0.00     11.93 o
   9   7  10        4.21        1.69     15.21 o
 -10   8  10      152.94      131.50     13.93 o
  -8   8  10        0.14        0.00     10.55 o
  -6   8  10      376.18      394.55     21.29 o
  -4   8  10     1408.71     1274.55     28.95 o
  -2   8  10      108.83      124.06      9.42 o
   0   8  10        8.53        6.16      7.44 o
   2   8  10     1292.81     1310.38     26.90 o
   4   8  10      193.31      196.18     13.56 o
   6   8  10      129.81      135.12     15.33 o
   8   8  10       24.42       25.23     14.10 o
  -9   9  10       31.57       32.22     12.13 o
  -7   9  10        7.75       16.71     11.49 o
  -5   9  10      280.01      271.14     16.10 o
  -3   9  10       75.60       68.69      8.56 o
  -1   9  10      265.91      292.30     14.31 o
   1   9  10     1563.26     1531.56     27.44 o
   3   9  10       21.36       20.76      9.82 o
   5   9  10       11.65        2.01     13.31 o
   7   9  10       21.89       31.97     13.19 o
  -8  10  10      119.35      124.18     15.44 o
  -6  10  10      333.86      381.49     30.53 o
  -4  10  10      130.37      137.33     14.27 o
  -2  10  10      328.87      297.04     16.64 o
   0  10  10      279.94      293.39     13.18 o
   2  10  10        4.37        0.00     10.32 o
   4  10  10       17.05       19.25     13.19 o
   6  10  10       12.08        0.00     13.06 o
  -7  11  10       41.35       52.84     14.03 o
  -5  11  10        0.03        0.00     13.23 o
  -3  11  10        0.11        0.00     10.27 o
  -1  11  10        1.28        0.22      9.40 o
   1  11  10       14.11        2.79      8.61 o
   3  11  10        0.13        0.00     12.01 o
  -4  12  10        1.24       23.23     13.48 o
  -2  12  10        6.39        4.36     11.15 o
   0  12  10        8.70       11.14      9.92 o
   2  12  10        1.31        5.86     12.48 o
 -13   1  11      237.76      275.41     21.92 o
 -11   1  11     1253.92     1292.66     22.29 o
  -9   1  11     3072.85     3072.00     29.69 o
  -7   1  11       69.02       74.74      4.82 o
  -5   1  11     6904.71     6772.27     39.56 o
  -3   1  11       69.51       51.58      3.79 o
  -1   1  11        0.18        1.77      1.70 o
   1   1  11      132.89      123.89      8.72 o
   3   1  11       86.10       77.67      4.87 o
   5   1  11       98.20      112.86      7.33 o
   7   1  11        1.72        0.00      8.10 o
   9   1  11      117.33       93.54     12.45 o
  11   1  11       92.09      102.57     17.74 o
 -12   2  11        5.52        7.74      8.85 o
 -10   2  11      787.39      826.87     18.62 o
  -8   2  11     1413.02     1378.88     21.53 o
  -6   2  11      204.37      167.61      7.83 o
  -4   2  11      404.46      404.69      8.96 o
  -2   2  11      434.85      464.15      8.51 o
   0   2  11      135.64      141.91      5.65 o
   2   2  11       20.28       21.64      3.54 o
   4   2  11       18.46       19.31      3.68 o
   6   2  11     1202.00     1223.68     25.61 o
   8   2  11       50.58       42.16      8.17 o
  10   2  11       12.75       14.65     12.13 o
 -13   3  11        9.70        6.78     11.94 o
 -11   3  11        1.57        0.00      8.62 o
  -9   3  11      183.80      185.34      9.54 o
  -7   3  11      180.26      200.58     11.42 o
  -5   3  11      140.89      121.78      6.40 o
  -3   3  11     1894.70     1875.56     17.61 o
  -1   3  11      240.48      242.21      8.90 o
   1   3  11     4421.70     4394.70     40.05 o
   3   3  11       71.82       67.71      4.81 o
   5   3  11        9.04       12.06      4.31 o
   7   3  11      466.17      485.80     18.02 o
   9   3  11       68.23       68.21     16.79 o
  11   3  11       34.34       43.18     16.82 o
 -12   4  11        0.14        0.00      9.95 o
 -10   4  11     1316.95     1230.20     28.82 o
  -8   4  11      471.23      526.57     18.09 o
  -6   4  11       24.61       23.02      4.95 o
  -4   4  11     4612.18     4498.22     44.96 o
  -2   4  11     3621.21     3581.31     35.93 o
   0   4  11     1585.28     1413.78     19.59 o
   2   4  11     2466.59     2385.40     26.84 o
   4   4  11        7.82        7.42      4.21 o
   6   4  11       89.63      105.08     11.38 o
   8   4  11       62.99       64.87     10.35 o
  10   4  11       44.45       49.91     16.32 o
 -11   5  11       31.92       42.76     10.28 o
  -9   5  11        0.08        0.00      9.11 o
  -7   5  11        1.07        6.62      8.30 o
  -5   5  11       34.46       25.32      5.78 o
  -3   5  11       17.28       18.09      4.49 o
  -1   5  11       21.31       22.62      5.49 o
   1   5  11      168.47      156.99      9.30 o
   3   5  11       43.26       40.73      5.33 o
   5   5  11      198.70      176.54     12.18 o
   7   5  11        0.11        0.00      9.28 o
   9   5  11       10.36        8.23     14.98 o
 -12   6  11       20.77        7.81     12.30 o
 -10   6  11       95.28      137.86     12.99 o
  -8   6  11      311.97      310.80     16.41 o
  -6   6  11      449.18      433.60     18.15 o
  -4   6  11      369.91      395.19     16.37 o
  -2   6  11      495.89      498.25     17.45 o
   0   6  11     3829.27     3769.75     45.92 o
   2   6  11       64.04       69.77      7.36 o
   4   6  11       36.21       44.90      6.37 o
   6   6  11      626.16      597.92     24.47 o
   8   6  11       10.69       15.06     11.53 o
 -11   7  11      338.49      370.50     27.15 o
  -9   7  11       51.18       65.83     10.98 o
  -7   7  11      863.24      782.65     24.67 o
  -5   7  11     1688.14     1798.70     34.69 o
  -3   7  11     1447.34     1419.06     27.97 o
  -1   7  11      125.89      113.56      9.36 o
   1   7  11      492.80      493.18     15.57 o
   3   7  11        2.82        4.42      6.22 o
   5   7  11      177.81      171.90     12.44 o
   7   7  11       10.74        8.61     11.52 o
   9   7  11       18.44       21.30     16.28 o
 -10   8  11       60.42       60.66     12.16 o
  -8   8  11       12.94       15.47     10.08 o
  -6   8  11      917.91      835.46     38.59 o
  -4   8  11      108.02      122.69     11.67 o
  -2   8  11        5.97        5.98      6.83 o
   0   8  11        2.52        1.76      7.77 o
   2   8  11      558.23      588.24     17.61 o
   4   8  11       58.86       54.64      9.31 o
   6   8  11      155.36      116.59     15.24 o
   8   8  11      103.23       93.68     18.12 o
  -9   9  11      194.16      235.76     17.40 o
  -7   9  11        4.67        0.00     10.79 o
  -5   9  11      216.49      227.30     18.39 o
  -3   9  11        0.88        0.00      7.43 o
  -1   9  11      107.09      115.28     10.07 o
   1   9  11      778.14      850.09     20.02 o
   3   9  11      271.13      320.86     16.06 o
   5   9  11       12.57       13.73     12.45 o
   7   9  11       78.78      106.48     16.76 o
  -8  10  11        0.77        0.00     11.96 o
  -6  10  11      300.61      251.83     20.63 o
  -4  10  11       17.26       25.90     10.69 o
  -2  10  11       46.27       52.72      9.34 o
   0  10  11        8.54       17.73      8.04 o
   2  10  11       74.14       55.09     11.13 o
   4  10  11       54.68       56.25     13.23 o
  -5  11  11      116.01      139.55     16.92 o
  -3  11  11       93.56       98.26     11.70 o
  -1  11  11       18.71       15.55      8.79 o
   1  11  11      250.71      257.18     15.14 o
   3  11  11       23.81       25.49     11.67 o
  -2  12  11        0.90        8.71     10.89 o
   0  12  11       16.61       29.70     10.84 o
 -12   0  12      806.91      844.41     35.23 o
 -10   0  12      257.88      220.91     15.12 o
  -8   0  12       38.76       34.64      6.41 o
  -6   0  12     1796.29     2047.59     58.28 o
  -4   0  12        8.24        0.00      5.65 o
  -2   0  12       44.72       62.79      5.43 o
   0   0  12    12875.25    13429.73    130.66 o
   2   0  12       26.43       23.13      3.40 o
   4   0  12     1559.22     1585.74     34.37 o
   6   0  12        0.03       43.13     12.20 o
   8   0  12      280.26      266.61     27.15 o
  10   0  12        0.87        0.00     22.23 o
 -13   1  12       28.20        7.20     14.15 o
 -11   1  12       16.65       11.65     10.83 o
  -9   1  12      145.69      134.36      7.74 o
  -7   1  12      625.51      574.96     14.54 o
  -5   1  12      102.27      106.78      6.12 o
  -3   1  12      633.95      635.76     11.65 o
  -1   1  12      900.96      897.38     16.91 o
   1   1  12     1901.05     1977.34     29.46 o
   3   1  12       96.51       90.03      5.20 o
   5   1  12     2024.61     2034.68     31.73 o
   7   1  12      161.63      165.54     13.62 o
   9   1  12        0.01        0.00     11.40 o
 -12   2  12      564.47      630.25     24.34 o
 -10   2  12      192.42      168.19     11.40 o
  -8   2  12     1244.24     1205.05     26.71 o
  -6   2  12     4550.98     4792.32     35.94 o
  -4   2  12      534.18      535.81     14.49 o
  -2   2  12      742.31      684.89     10.55 o
   0   2  12      482.13      495.44      9.42 o
   2   2  12      428.21      456.12     13.33 o
   4   2  12        0.72        0.00      3.96 o
   6   2  12      279.51      293.23     20.20 o
   8   2  12       14.35        0.38      8.60 o
  10   2  12       53.77       35.61     12.16 o
 -13   3  12       67.98       85.19     14.58 o
 -11   3  12        0.04        0.00      8.39 o
  -9   3  12       32.82       35.34      6.73 o
  -7   3  12      641.29      575.28     16.87 o
  -5   3  12      121.41       97.05      7.21 o
  -3   3  12     1494.02     1517.64     17.32 o
  -1   3  12      744.86      710.84     14.55 o
   1   3  12       44.16       57.73      5.27 o
   3   3  12      660.36      605.53     12.05 o
   5   3  12     1772.32     1717.74     29.73 o
   7   3  12       71.35       56.67      9.21 o
   9   3  12        0.86        0.00     11.54 o
 -12   4  12        3.87        0.00     12.09 o
 -10   4  12       41.91       37.74      9.34 o
  -8   4  12      143.16      159.16     11.56 o
  -6   4  12       70.23       56.15      5.55 o
  -4   4  12      109.80      108.29      6.87 o
  -2   4  12      704.27      699.25     13.56 o
   0   4  12      750.62      806.39     19.97 o
   2   4  12      141.35      149.69      7.55 o
   4   4  12        7.98        7.36      5.06 o
   6   4  12      321.97      329.93     15.66 o
   8   4  12        0.00        0.00      9.18 o
  10   4  12       15.80       14.55     14.21 o
 -11   5  12      396.24      393.20     19.16 o
  -9   5  12       17.90        5.26      8.56 o
  -7   5  12      828.61      844.33     23.50 o
  -5   5  12      198.90      190.14      9.41 o
  -3   5  12      367.57      356.91     10.77 o
  -1   5  12      891.92      950.69     18.12 o
   1   5  12      394.34      380.45     13.01 o
   3   5  12      380.97      436.52     11.54 o
   5   5  12       54.22       41.51      8.99 o
   7   5  12        1.42       10.86      9.30 o
   9   5  12      143.52      141.73     16.05 o
 -12   6  12       19.98        8.23     13.18 o
 -10   6  12       53.05       58.89     10.72 o
  -8   6  12       37.69       29.97      9.85 o
  -6   6  12      118.15      142.07     13.18 o
  -4   6  12      116.37      120.29     11.42 o
  -2   6  12      222.00      246.16     10.79 o
   0   6  12     2867.38     2935.84     30.48 o
   2   6  12        8.56        6.05      6.25 o
   4   6  12        4.30        4.32      7.15 o
   6   6  12      202.60      154.68     14.36 o
   8   6  12       26.55       13.02     12.25 o
 -11   7  12        4.20       10.71     11.34 o
  -9   7  12        6.08        6.94      9.80 o
  -7   7  12      213.33      180.97     14.50 o
  -5   7  12      826.41      806.28     24.87 o
  -3   7  12       48.19       50.96      7.20 o
  -1   7  12      745.68      709.52     18.06 o
   1   7  12      566.59      606.50     17.21 o
   3   7  12       73.53       75.88      8.08 o
   5   7  12      115.91      114.65     13.84 o
   7   7  12       42.00       49.04     12.85 o
 -10   8  12       25.30       14.07     12.04 o
  -8   8  12       16.15       32.71     10.57 o
  -6   8  12        4.05        9.30     10.49 o
  -4   8  12      118.75       90.52      9.54 o
  -2   8  12        8.10        1.48      7.32 o
   0   8  12      682.19      629.13     17.12 o
   2   8  12       14.62       17.12      8.17 o
   4   8  12       14.22       15.22      8.28 o
   6   8  12        0.00        0.00     12.41 o
  -9   9  12       30.52       38.55     12.21 o
  -7   9  12      396.39      342.87     23.84 o
  -5   9  12      167.55      146.41     14.26 o
  -3   9  12       56.41       60.33      8.52 o
  -1   9  12      342.65      290.18     12.79 o
   1   9  12        8.06        6.28      7.70 o
   3   9  12      143.19      163.14     13.23 o
   5   9  12      128.31      142.86     16.12 o
  -8  10  12        8.24       11.25     11.99 o
  -6  10  12      328.09      335.82     26.08 o
  -4  10  12       15.38       13.92      9.48 o
  -2  10  12       35.76       50.92     10.23 o
   0  10  12      284.28      307.48     14.98 o
   2  10  12       22.92       13.02      9.99 o
   4  10  12      158.76      166.64     16.32 o
  -5  11  12       53.31       25.86     12.45 o
  -3  11  12        3.70        3.68      9.44 o
  -1  11  12        0.18        0.00      8.97 o
   1  11  12        0.03        0.00      9.87 o
   3  11  12        0.90        4.16     11.99 o
 -13   1  13        1.13        0.00     14.41 o
 -11   1  13     1112.71     1164.69     31.93 o
  -9   1  13       31.26       27.49      6.82 o
  -7   1  13      179.58      172.51      7.91 o
  -5   1  13     3115.25     3066.83     43.86 o
  -3   1  13      921.54      903.32     12.60 o
  -1   1  13    10152.82    10274.33     57.53 o
   1   1  13      175.64      136.27      9.86 o
   3   1  13      305.75      304.11      9.04 o
   5   1  13     3856.21     4018.91     59.99 o
   7   1  13        0.31        0.00      7.31 o
   9   1  13      330.67      310.79     21.98 o
 -12   2  13      767.87      744.91     26.78 o
 -10   2  13      132.20      135.71     10.67 o
  -8   2  13        8.70        7.59      6.79 o
  -6   2  13      136.98      154.03      7.99 o
  -4   2  13      600.75      557.17     11.67 o
  -2   2  13      713.14      807.36     12.45 o
   0   2  13     2101.45     2003.02     22.44 o
   2   2  13       81.09       82.15      7.34 o
   4   2  13      162.03      163.95      9.24 o
   6   2  13     1204.63     1160.88     32.61 o
   8   2  13        1.91        9.96     10.53 o
  10   2  13       75.72       65.98     15.68 o
 -13   3  13       72.19       59.00     14.03 o
 -11   3  13        5.90        0.87     10.74 o
  -9   3  13      182.92      164.92     11.21 o
  -7   3  13      651.66      668.63     18.02 o
  -5   3  13      601.39      549.65     14.36 o
  -3   3  13        0.41        1.86      2.93 o
  -1   3  13       37.97       50.82      6.49 o
   1   3  13        6.52        7.17      3.50 o
   3   3  13      186.30      200.15      8.27 o
   5   3  13       11.13        5.05      9.23 o
   7   3  13        4.71        8.82      7.94 o
   9   3  13        4.72        1.24     11.91 o
 -12   4  13       42.91       39.24     13.57 o
 -10   4  13      367.90      378.24     17.75 o
  -8   4  13       73.87       64.65      9.91 o
  -6   4  13      932.96      983.02     30.49 o
  -4   4  13       74.60       84.70      6.38 o
  -2   4  13     1113.88     1069.63     19.05 o
   0   4  13      353.48      328.37     10.18 o
   2   4  13       70.62       76.55      6.39 o
   4   4  13      813.45      818.36     21.33 o
   6   4  13        0.39        0.00      8.45 o
   8   4  13       24.88       26.04      9.40 o
 -11   5  13        2.18        6.07      9.69 o
  -9   5  13       85.98       72.68     10.74 o
  -7   5  13        7.35        4.16      9.53 o
  -5   5  13       11.32        9.74      5.23 o
  -3   5  13       32.96       40.61      5.24 o
  -1   5  13       11.58        7.26      6.45 o
   1   5  13      661.23      647.17     19.88 o
   3   5  13       88.46       92.42      6.91 o
   5   5  13       20.74       17.76      8.93 o
   7   5  13       77.83       53.82     10.03 o
   9   5  13        0.73        0.00     12.96 o
 -10   6  13      179.39      207.38     15.76 o
  -8   6  13       22.04       17.49      9.65 o
  -6   6  13     2940.02     2772.94     42.87 o
  -4   6  13       11.26       20.27      9.18 o
  -2   6  13      150.00      134.92      9.34 o
   0   6  13     3102.97     3065.94     31.67 o
   2   6  13      363.30      353.70     12.98 o
   4   6  13        0.29        2.29      7.76 o
   6   6  13      752.51      728.94     26.59 o
   8   6  13        6.78        3.12     11.18 o
 -11   7  13      327.54      361.15     20.50 o
  -9   7  13      101.14      102.24     12.78 o
  -7   7  13       80.43       68.16     11.87 o
  -5   7  13       89.17      105.99     11.96 o
  -3   7  13      318.93      291.79     12.42 o
  -1   7  13      395.50      353.64     14.08 o
   1   7  13        1.97        0.62      7.52 o
   3   7  13        0.08        0.00      8.47 o
   5   7  13      173.84      173.30     14.97 o
   7   7  13        0.86        3.98     11.17 o
 -10   8  13        5.87        7.59     11.25 o
  -8   8  13        5.39        3.25     10.80 o
  -6   8  13      114.52      124.88     13.55 o
  -4   8  13      497.79      520.25     18.70 o
  -2   8  13        9.00        6.98      7.68 o
   0   8  13      408.59      404.47     14.45 o
   2   8  13        5.98        2.28      7.67 o
   4   8  13      107.98      121.57     11.59 o
   6   8  13        1.81        0.00     11.76 o
  -9   9  13        3.70        8.14     11.57 o
  -7   9  13      663.88      589.92     25.11 o
  -5   9  13      194.27      233.55     16.91 o
  -3   9  13       42.77       50.02      8.22 o
  -1   9  13      386.07      402.88     14.83 o
   1   9  13      263.97      265.13     12.78 o
   3   9  13      135.70      151.29     12.53 o
   5   9  13       74.78       76.77     13.90 o
  -6  10  13      350.28      258.22     19.16 o
  -4  10  13        1.44        0.00      9.72 o
  -2  10  13       17.26       11.95      9.21 o
   0  10  13      401.90      373.65     15.30 o
   2  10  13       24.68       24.71      9.58 o
   4  10  13      354.06      374.41     24.76 o
  -5  11  13        2.32        0.00     12.09 o
  -3  11  13        4.24        3.67     10.88 o
  -1  11  13      154.27      145.38     12.07 o
   1  11  13        3.86        6.21      9.90 o
 -12   0  14      337.22      356.86     25.57 o
 -10   0  14      766.48      780.69     32.87 o
  -8   0  14     3434.90     3384.49     61.41 o
  -6   0  14     1318.43     1443.09     37.49 o
  -4   0  14     3644.99     3762.78     39.05 o
  -2   0  14      473.33      469.74     18.45 o
   0   0  14        0.88        6.42     12.34 o
   2   0  14     2289.52     2321.58     54.58 o
   4   0  14       14.93        0.00     14.57 o
   6   0  14     1062.80      961.58     38.07 o
   8   0  14      180.60      172.69     41.55 o
  10   0  14      184.60      165.68     73.07 o
 -13   1  14      422.40      400.82     23.04 o
 -11   1  14       39.73       33.60      9.53 o
  -9   1  14      806.95      819.31     41.41 o
  -7   1  14      464.45      448.61     15.13 o
  -5   1  14      456.65      479.18     11.57 o
  -3   1  14     1091.86     1128.85     14.18 o
  -1   1  14      408.92      488.49     14.33 o
   1   1  14      873.37      854.17     24.27 o
   3   1  14       37.30       39.14      7.93 o
   5   1  14      538.23      581.71     18.31 o
   7   1  14       27.19       28.61     10.85 o
   9   1  14       96.55       76.39     20.19 o
 -12   2  14      204.86      244.84     17.51 o
 -10   2  14      142.66      161.31     15.77 o
  -8   2  14      288.07      254.70     11.97 o
  -6   2  14       32.41       45.14      9.36 o
  -4   2  14       35.06       56.51      7.63 o
  -2   2  14     1557.53     1619.56     16.66 o
   0   2  14      110.02      108.81      8.32 o
   2   2  14      537.23      563.73     14.00 o
   4   2  14        0.23        2.56      5.97 o
   6   2  14      144.57      175.52     11.93 o
   8   2  14      285.41      318.59     22.84 o
 -13   3  14        0.26        1.15     11.80 o
 -11   3  14        1.10        0.00     11.34 o
  -9   3  14      243.73      268.08     13.53 o
  -7   3  14      494.49      517.33     16.60 o
  -5   3  14       76.15       78.20      8.01 o
  -3   3  14      394.61      401.11      9.79 o
  -1   3  14     4545.55     4846.98     33.29 o
   1   3  14      950.84      945.01     13.09 o
   3   3  14      132.03      128.09      9.72 o
   5   3  14      948.09      876.29     35.89 o
   7   3  14      150.02      159.20     12.13 o
   9   3  14       64.13       72.27     14.75 o
 -12   4  14        4.98       17.97     13.84 o
 -10   4  14      134.73      126.02     12.11 o
  -8   4  14       14.20       14.96      8.21 o
  -6   4  14      143.95      150.60     11.64 o
  -4   4  14        5.15        2.30      7.97 o
  -2   4  14      279.49      309.98     11.71 o
   0   4  14        3.45        0.85      5.06 o
   2   4  14        0.75        0.00      5.11 o
   4   4  14      982.13     1073.94     25.00 o
   6   4  14       33.72       28.90      8.55 o
   8   4  14       90.14      101.00     13.96 o
 -11   5  14        9.86        0.55     13.62 o
  -9   5  14      332.64      347.27     17.26 o
  -7   5  14      266.79      253.11     15.06 o
  -5   5  14        3.42        0.00      8.46 o
  -3   5  14      263.69      260.83      9.47 o
  -1   5  14       75.18       96.09      7.71 o
   1   5  14      116.36      131.11      7.91 o
   3   5  14       57.51       52.87      7.44 o
   5   5  14       10.15        4.60      9.16 o
   7   5  14      168.59      214.24     16.44 o
 -10   6  14        4.21        2.84     10.12 o
  -8   6  14       25.77       17.45     10.19 o
  -6   6  14      140.35      171.12     18.75 o
  -4   6  14      153.92      148.00     14.32 o
  -2   6  14      707.29      637.56     16.74 o
   0   6  14      112.11      127.43      8.97 o
   2   6  14       15.39        8.95      6.91 o
   4   6  14       30.51       45.01      8.95 o
   6   6  14       14.99       15.21     10.87 o
   8   6  14        1.57        0.00     13.35 o
  -9   7  14      178.38      160.89     14.16 o
  -7   7  14      229.48      194.53     15.28 o
  -5   7  14        8.17        0.78     10.60 o
  -3   7  14      991.00     1064.99     23.69 o
  -1   7  14      422.41      392.75     13.92 o
   1   7  14      276.55      296.35     12.54 o
   3   7  14      122.71      116.71     10.93 o
   5   7  14        3.81        0.00     11.10 o
   7   7  14       50.43       62.35     16.19 o
 -10   8  14       25.00       23.37     11.17 o
  -8   8  14        3.48       12.99     11.39 o
  -6   8  14       97.27      110.45     13.31 o
  -4   8  14      426.60      412.56     22.14 o
  -2   8  14      243.11      248.74     12.84 o
   0   8  14       17.82       13.14      7.74 o
   2   8  14      263.09      281.28     15.19 o
   4   8  14       23.87       18.12     11.46 o
   6   8  14       30.28       34.35     14.27 o
  -7   9  14      769.69      695.77     30.20 o
  -5   9  14       12.93       19.87     11.02 o
  -3   9  14        1.01        4.14      8.91 o
  -1   9  14       90.30       61.07      9.08 o
   1   9  14       48.11       45.24      8.53 o
   3   9  14       63.18       57.72     11.11 o
   5   9  14        1.81        8.60     12.45 o
  -6  10  14       82.98       75.84     14.12 o
  -4  10  14       73.90       72.73     12.53 o
  -2  10  14       35.36       15.09     11.19 o
   0  10  14        3.51        4.88      8.90 o
   2  10  14      147.86      172.21     12.86 o
  -3  11  14        0.00        8.49     11.11 o
  -1  11  14        3.06        0.00      9.95 o
   1  11  14        6.03        0.84     10.04 o
 -13   1  15      189.95      232.25     19.76 o
 -11   1  15      649.47      655.74     21.41 o
  -9   1  15       30.67       24.72      8.35 o
  -7   1  15     2075.94     1991.36     33.33 o
  -5   1  15      216.02      221.50      9.92 o
  -3   1  15      434.71      403.15      9.57 o
  -1   1  15      745.52      751.72     19.12 o
   1   1  15      517.25      529.97     18.89 o
   3   1  15      145.65      184.14     13.37 o
   5   1  15      963.74     1041.29     30.45 o
   7   1  15       77.19       53.31     16.76 o
   9   1  15       13.06       15.96     18.24 o
 -12   2  15      513.82      554.42     24.54 o
 -10   2  15      401.24      399.67     20.08 o
  -8   2  15       37.18       27.69      7.01 o
  -6   2  15     2855.51     2837.42     42.50 o
  -4   2  15        0.18        0.12      3.97 o
  -2   2  15      660.69      635.81     10.81 o
   0   2  15       15.39        5.33      6.16 o
   2   2  15       92.50       86.61      5.35 o
   4   2  15      278.05      303.67     12.58 o
   6   2  15        0.87        2.95      9.20 o
   8   2  15        2.88        0.00     14.13 o
 -11   3  15       49.77       38.80     11.67 o
  -9   3  15      137.06      125.73     13.44 o
  -7   3  15     1165.40     1165.47     26.00 o
  -5   3  15       36.51       24.89      9.56 o
  -3   3  15       56.60       63.76      5.02 o
  -1   3  15     1251.99     1195.93     16.95 o
   1   3  15       15.57       16.06      3.37 o
   3   3  15      857.95      888.17     25.32 o
   5   3  15        8.98       11.27      8.20 o
   7   3  15        1.08        3.81     10.48 o
   9   3  15      203.02      215.41     21.96 o
 -12   4  15      316.51      321.41     23.21 o
 -10   4  15        7.09        9.52     12.28 o
  -8   4  15      652.35      667.36     21.89 o
  -6   4  15      509.44      614.91     20.16 o
  -4   4  15        3.50        0.41      9.12 o
  -2   4  15     5867.97     5811.50     68.54 o
   0   4  15      528.08      581.26     13.70 o
   2   4  15      365.49      353.13     11.27 o
   4   4  15     4143.66     4074.15     46.96 o
   6   4  15        8.97        9.33     10.43 o
   8   4  15       49.26       67.60     19.73 o
 -11   5  15        6.57        0.66     13.32 o
  -9   5  15       11.14        3.79      9.81 o
  -7   5  15       43.24       34.52      9.98 o
  -5   5  15       38.73       17.74     10.96 o
  -3   5  15      357.13      362.42     13.04 o
  -1   5  15        3.28        8.40      6.17 o
   1   5  15       30.42       33.26      6.03 o
   3   5  15       94.96       88.16      8.35 o
   5   5  15      247.71      212.72     17.96 o
   7   5  15       16.77        0.89     11.79 o
 -10   6  15      132.18      135.35     16.78 o
  -8   6  15       95.57      105.41     12.63 o
  -6   6  15     1303.49     1308.51     31.51 o
  -4   6  15      654.33      561.01     23.53 o
  -2   6  15        3.96        0.00      7.38 o
   0   6  15     2101.94     2068.77     27.32 o
   2   6  15        0.00        0.00      6.78 o
   4   6  15       67.97       52.41     11.07 o
   6   6  15        9.08        2.56     12.75 o
  -9   7  15        2.40        5.54     11.09 o
  -7   7  15       71.75       92.11     12.33 o
  -5   7  15      363.91      335.49     20.56 o
  -3   7  15       51.63       50.29     10.32 o
  -1   7  15     1918.33     1901.28     27.63 o
   1   7  15        1.32        1.75      7.07 o
   3   7  15      250.16      251.18     14.52 o
   5   7  15       53.85       43.62     14.08 o
  -8   8  15      122.09      104.36     13.61 o
  -6   8  15      117.04      100.64     13.76 o
  -4   8  15       79.71       63.42     13.07 o
  -2   8  15        3.43        2.39      7.63 o
   0   8  15       34.65       43.50      8.17 o
   2   8  15       73.86       81.13      9.47 o
   4   8  15      130.02      146.25     17.06 o
   6   8  15       28.30       13.29     13.83 o
  -7   9  15     1346.27     1327.49     36.57 o
  -5   9  15      167.28      151.49     17.54 o
  -3   9  15       51.83       39.03     10.55 o
  -1   9  15      234.95      244.50     12.56 o
   1   9  15       91.19       98.76     10.82 o
   3   9  15        0.06        0.00     11.30 o
  -6  10  15       94.39       55.20     13.92 o
  -4  10  15        2.96       10.71     12.91 o
  -2  10  15        2.50        3.15     10.45 o
   0  10  15       14.66        2.02      8.72 o
   2  10  15       79.29       76.97     11.98 o
 -12   0  16      201.83      218.95     22.69 o
 -10   0  16      339.54      398.30     25.82 o
  -8   0  16      246.81      243.11     19.80 o
  -6   0  16       55.82       69.55     11.29 o
  -4   0  16      232.81      228.80     12.95 o
  -2   0  16       44.98       40.58     14.45 o
   0   0  16       53.34       31.32     13.18 o
   2   0  16      136.52      126.29     17.48 o
   4   0  16       98.96       90.31     17.11 o
   6   0  16      287.88      318.62     48.22 o
   8   0  16       54.46       75.85     37.44 o
 -11   1  16      178.90      229.70     16.07 o
  -9   1  16        2.96        5.58     10.36 o
  -7   1  16        8.51        6.79     10.10 o
  -5   1  16      136.44      126.00     11.56 o
  -3   1  16      241.15      244.61      6.36 o
  -1   1  16      142.14      137.26     14.24 o
   1   1  16        1.10        1.28      7.29 o
   3   1  16     1215.08     1089.54     25.75 o
   5   1  16        3.31        0.00     10.65 o
   7   1  16        0.56        0.05     16.01 o
   9   1  16      195.05      244.89     28.01 o
 -12   2  16       19.08       21.46     12.20 o
 -10   2  16      285.10      298.38     18.68 o
  -8   2  16      217.01      243.07     16.10 o
  -6   2  16      330.84      359.41     17.57 o
  -4   2  16     1880.95     1820.07     25.31 o
  -2   2  16      552.43      565.29     16.98 o
   0   2  16       80.47       85.42      8.88 o
   2   2  16       28.76       17.35      7.69 o
   4   2  16        0.00        0.00      9.00 o
   6   2  16        0.05        0.00     10.32 o
   8   2  16       13.51       27.85     17.99 o
 -11   3  16      122.00      153.68     15.15 o
  -9   3  16      474.85      495.15     24.26 o
  -7   3  16       20.47       22.63     10.76 o
  -5   3  16      749.97      756.71     24.89 o
  -3   3  16       91.93       82.04      8.82 o
  -1   3  16      796.54      769.11     11.63 o
   1   3  16        6.21        3.09      3.57 o
   3   3  16      656.01      616.89     20.65 o
   5   3  16      275.98      195.96     14.93 o
   7   3  16       30.04       36.15     11.64 o
 -12   4  16        0.56       17.92     14.44 o
 -10   4  16        2.66        0.00     12.68 o
  -8   4  16       33.58       36.46      9.49 o
  -6   4  16        8.32       12.98     10.18 o
  -4   4  16       31.26       30.34     10.88 o
  -2   4  16     1525.56     1544.60     22.33 o
   0   4  16      106.92      121.49      6.99 o
   2   4  16      117.49      135.55      9.81 o
   4   4  16       24.58       62.70     13.57 o
   6   4  16       13.02       17.87     11.81 o
   8   4  16        2.16        5.42     16.56 o
 -11   5  16       25.11       32.52     13.35 o
  -9   5  16       13.52       13.01     11.83 o
  -7   5  16      368.92      394.10     19.02 o
  -5   5  16      440.63      463.40     21.79 o
  -3   5  16      193.84      202.19     15.31 o
  -1   5  16       40.18       33.11      6.41 o
   1   5  16      867.28      872.78     17.65 o
   3   5  16      541.78      511.62     20.38 o
   5   5  16       29.72       26.71     12.91 o
   7   5  16       13.39       11.36     12.18 o
 -10   6  16       26.40       30.70     14.34 o
  -8   6  16       13.42       15.92     10.65 o
  -6   6  16       18.26       22.59     12.46 o
  -4   6  16       63.70       64.40     12.19 o
  -2   6  16       38.35       40.54      8.06 o
   0   6  16       40.11       43.17      7.12 o
   2   6  16       65.35       79.12      8.79 o
   4   6  16       70.49       53.99     13.00 o
   6   6  16        0.50        0.00     13.83 o
  -9   7  16       72.59       68.83     14.87 o
  -7   7  16       33.40       24.13     11.35 o
  -5   7  16       60.83       66.49     13.54 o
  -3   7  16       49.91       59.17     10.71 o
  -1   7  16      150.10      138.55      9.64 o
   1   7  16       33.04       32.28      7.97 o
   3   7  16       52.40       51.26     11.74 o
   5   7  16      102.98       95.10     18.62 o
  -8   8  16       16.74       19.10     12.32 o
  -6   8  16        7.57        0.00     11.10 o
  -4   8  16        5.76        3.12     11.61 o
  -2   8  16       38.99       50.55     10.37 o
   0   8  16        0.98        0.00      7.38 o
   2   8  16        0.11        0.00     10.49 o
   4   8  16       24.82       45.06     13.65 o
  -7   9  16      227.10      217.88     17.88 o
  -5   9  16        0.21        0.00     11.99 o
  -3   9  16        0.69        0.00     11.22 o
  -1   9  16        8.05        6.73      9.30 o
   1   9  16        3.42        1.54      9.56 o
   3   9  16      100.60       69.20     15.47 o
  -4  10  16       45.30       51.32     14.76 o
  -2  10  16      101.83       84.94     12.56 o
   0  10  16        1.61        9.49     12.16 o
 -11   1  17       47.27       66.75     12.84 o
  -9   1  17       78.87       91.41     12.42 o
  -7   1  17      103.74      110.88     12.30 o
  -5   1  17      154.87      140.29     10.76 o
  -3   1  17     1739.82     1681.32     25.17 o
  -1   1  17      333.79      319.01     14.26 o
   1   1  17      516.63      503.42     19.71 o
   3   1  17      496.14      510.99     20.00 o
   5   1  17        0.74        0.00      9.64 o
   7   1  17       68.02       90.85     18.86 o
 -12   2  17       54.23       66.85     13.80 o
 -10   2  17       43.28       44.58     12.01 o
  -8   2  17      131.75      145.05     13.68 o
  -6   2  17      164.27      145.75     13.23 o
  -4   2  17       33.43       29.86      9.39 o
  -2   2  17      399.51      411.06     14.22 o
   0   2  17       29.46       33.43      7.87 o
   2   2  17      589.13      555.10     19.66 o
   4   2  17      175.66      178.74     16.73 o
   6   2  17        6.59        3.32     11.19 o
   8   2  17      174.56      193.13     32.19 o
 -11   3  17       45.71       49.93     12.80 o
  -9   3  17        3.94        0.00     12.14 o
  -7   3  17     1219.69     1124.49     33.03 o
  -5   3  17      237.17      195.83     16.34 o
  -3   3  17     1180.83     1091.62     27.34 o
  -1   3  17      202.13      196.66      7.88 o
   1   3  17       37.67       39.00      7.84 o
   3   3  17      106.55      149.39     15.83 o
   5   3  17       40.96       33.79     13.60 o
   7   3  17        3.10        0.00     17.72 o
 -10   4  17       61.90       52.55     13.13 o
  -8   4  17      973.50     1001.14     34.50 o
  -6   4  17      589.86      603.09     28.93 o
  -4   4  17        5.29        2.70      9.32 o
  -2   4  17     3618.21     3653.01     57.57 o
   0   4  17       17.51       18.42      7.93 o
   2   4  17      140.69      134.43     11.15 o
   4   4  17      791.32      760.90     26.75 o
   6   4  17       15.23       32.26     11.22 o
 -11   5  17       69.26       56.06     14.49 o
  -9   5  17       21.70       31.23     13.77 o
  -7   5  17       31.48       21.44     12.17 o
  -5   5  17        0.00        0.00     10.16 o
  -3   5  17      854.00      831.73     26.81 o
  -1   5  17        2.23        0.00      6.63 o
   1   5  17        0.01        0.02      6.78 o
   3   5  17       26.49       55.12     13.32 o
   5   5  17        4.71        0.00     12.48 o
   7   5  17       10.94        7.96     11.99 o
 -10   6  17        9.54        0.00     14.54 o
  -8   6  17      378.41      357.99     22.62 o
  -6   6  17        9.55       18.90     11.47 o
  -4   6  17      257.34      214.63     16.98 o
  -2   6  17       84.53       68.25     10.80 o
   0   6  17      111.78      103.13      9.39 o
   2   6  17      261.09      297.80     15.35 o
   4   6  17        6.97        0.00     12.54 o
   6   6  17        9.61       12.38     12.92 o
  -9   7  17       35.09       44.43     13.69 o
  -7   7  17      345.22      369.85     20.21 o
  -5   7  17       42.69        9.96     11.70 o
  -3   7  17        0.19        0.00     10.22 o
  -1   7  17       71.38       44.44      9.88 o
   1   7  17       15.44       10.95      8.95 o
   3   7  17       75.51       76.89     12.57 o
   5   7  17       10.90       21.71     13.50 o
  -8   8  17       49.98       48.88     14.71 o
  -6   8  17        2.16        0.66     13.90 o
  -4   8  17       44.03       32.82     12.78 o
  -2   8  17      387.32      398.18     39.65 o
   0   8  17       33.30       36.45     11.76 o
   2   8  17        2.13        5.66     11.02 o
   4   8  17        3.42       14.10     13.46 o
  -5   9  17       15.51       19.69     13.27 o
  -3   9  17       12.56       17.71     15.63 o
  -1   9  17      207.89      231.12     19.07 o
   1   9  17       11.56       18.31     14.24 o
  -2  10  17        5.96        6.44     13.74 o
 -12   0  18        3.95        3.93     14.12 o
 -10   0  18      121.21      129.22     15.32 o
  -8   0  18       13.97        0.00     11.81 o
  -6   0  18     1260.95     1316.70     42.06 o
  -4   0  18       35.50       21.49     16.90 o
  -2   0  18       10.42        5.86     15.30 o
   0   0  18      909.72      881.61     41.10 o
   2   0  18      682.91      668.60     35.68 o
   4   0  18      248.58      301.01     24.10 o
   6   0  18       44.50       45.46     31.51 o
 -11   1  18        1.75       14.49     12.51 o
  -9   1  18      174.85      198.69     16.17 o
  -7   1  18      327.99      336.33     17.70 o
  -5   1  18      616.17      580.32     19.08 o
  -3   1  18      436.13      462.91     25.27 o
  -1   1  18      303.88      303.69     14.33 o
   1   1  18        2.22        0.00      8.39 o
   3   1  18        3.30        5.85      9.03 o
   5   1  18        1.17        0.00      9.90 o
   7   1  18        6.36       24.52     18.49 o
 -12   2  18      103.99      117.79     14.90 o
 -10   2  18       59.81       70.14     12.92 o
  -8   2  18      121.89      121.23     13.71 o
  -6   2  18       73.46       56.18     10.27 o
  -4   2  18      660.54      655.56     26.15 o
  -2   2  18      890.35      912.63     35.42 o
   0   2  18      226.09      236.63     23.48 o
   2   2  18       94.60       99.07     11.11 o
   4   2  18        1.15        0.00     11.08 o
   6   2  18       23.06       11.02     15.27 o
 -11   3  18       87.33       93.65     15.56 o
  -9   3  18      215.35      193.55     17.81 o
  -7   3  18       16.88       21.75     11.22 o
  -5   3  18        1.25        0.00      9.22 o
  -3   3  18      557.48      608.84     40.05 o
  -1   3  18        6.52        2.71      7.18 o
   1   3  18      159.36      168.26     11.95 o
   3   3  18     1254.12     1265.01     36.23 o
   5   3  18       62.57       93.49     14.52 o
   7   3  18       61.33       62.46     17.87 o
 -10   4  18        5.00        0.00     13.44 o
  -8   4  18      136.29      115.58     15.04 o
  -6   4  18        0.05        0.00     10.86 o
  -4   4  18      673.75      630.19     30.95 o
  -2   4  18      502.93      485.65     23.64 o
   0   4  18       48.45       45.75      7.96 o
   2   4  18      117.20      136.08     11.71 o
   4   4  18        0.35        3.48     12.70 o
   6   4  18       38.74       55.79     12.33 o
  -9   5  18      487.37      386.30     23.97 o
  -7   5  18       63.73       99.77     13.45 o
  -5   5  18       53.53       62.52     12.80 o
  -3   5  18        1.09        0.00     14.55 o
  -1   5  18       56.57       53.88     12.37 o
   1   5  18       68.52       65.41      8.86 o
   3   5  18       40.12       31.09     13.44 o
   5   5  18        1.32       17.85     12.98 o
 -10   6  18       13.22        7.61     13.41 o
  -8   6  18       16.34       12.06     13.07 o
  -6   6  18        0.42        4.99     11.78 o
  -4   6  18       93.65       67.19     15.70 o
  -2   6  18        9.98        4.44     12.63 o
   0   6  18      203.05      189.83     21.17 o
   2   6  18      706.91      800.24     31.62 o
   4   6  18       54.94       61.86     14.84 o
  -9   7  18       13.03       10.37     14.11 o
  -7   7  18       55.24       47.81     14.64 o
  -5   7  18       56.69       68.02     14.74 o
  -3   7  18        3.19       17.51     14.28 o
  -1   7  18      293.77      292.05     19.99 o
   1   7  18      113.53      122.06     13.58 o
   3   7  18       18.86       13.82     11.79 o
  -6   8  18       76.43       65.30     22.95 o
  -4   8  18        1.28        0.30     15.38 o
  -2   8  18      116.60       82.92     14.92 o
   0   8  18      204.37      236.82     20.56 o
   2   8  18      117.33      131.65     17.47 o
  -5   9  18       23.11       30.71     17.21 o
  -3   9  18       41.75       35.75     15.80 o
  -1   9  18        1.48        4.49     11.94 o
   1   9  18        9.04        0.00     14.27 o
 -11   1  19       53.09       65.59     13.33 o
  -9   1  19      372.73      365.37     20.64 o
  -7   1  19      106.07      100.28     12.69 o
  -5   1  19      563.18      546.83     23.02 o
  -3   1  19     2023.34     2025.27     50.18 o
  -1   1  19       14.58       21.23      8.45 o
   1   1  19       65.90       72.70     10.54 o
   3   1  19     1017.00      939.25     37.40 o
   5   1  19        2.33        0.00     15.22 o
   7   1  19      149.64      185.66     34.57 o
 -10   2  19      272.96      272.03     18.89 o
  -8   2  19      105.56      126.97     14.53 o
  -6   2  19       13.53       13.51     12.78 o
  -4   2  19     3752.52     3781.17     59.44 o
  -2   2  19        2.47       21.60     10.75 o
   0   2  19       72.30       85.74     11.68 o
   2   2  19      289.06      263.42     15.41 o
   4   2  19      151.61      145.16     16.04 o
   6   2  19        1.42        2.08     16.34 o
 -11   3  19        3.47        0.00     13.87 o
  -9   3  19      148.27      130.43     17.03 o
  -7   3  19       31.06       19.73     15.98 o
  -5   3  19        2.08        3.91     14.28 o
  -3   3  19       16.09       16.08     11.64 o
  -1   3  19       80.61       66.84     10.87 o
   1   3  19       70.53       65.69     12.08 o
   3   3  19      123.87      135.58     18.10 o
   5   3  19       37.91       51.64     12.82 o
 -10   4  19        0.26        0.00     13.21 o
  -8   4  19      319.27      334.82     21.90 o
  -6   4  19       58.58       37.00     15.22 o
  -4   4  19        9.35       24.69     15.51 o
  -2   4  19      211.71      188.01     15.35 o
   0   4  19       31.05       35.29      9.18 o
   2   4  19      121.47      146.99     15.05 o
   4   4  19        3.02        3.66     13.55 o
   6   4  19       60.79       87.26     14.53 o
  -9   5  19       70.29       57.99     14.17 o
  -7   5  19       23.70       33.16     15.82 o
  -5   5  19      104.31      103.62     18.08 o
  -3   5  19      517.54      504.32     28.56 o
  -1   5  19       44.23       36.80     10.07 o
   1   5  19        2.01        7.36      9.13 o
   3   5  19      205.73      190.93     20.35 o
   5   5  19        0.05        0.00     12.89 o
  -8   6  19      381.74      367.19     28.80 o
  -6   6  19        0.25        0.00     15.95 o
  -4   6  19      640.84      626.64     32.93 o
  -2   6  19      263.35      301.30     21.75 o
   0   6  19       13.92       17.04      9.88 o
   2   6  19     1477.24     1522.68     38.96 o
   4   6  19       15.55        6.20     13.13 o
  -7   7  19        8.54        0.56     17.12 o
  -5   7  19        4.47        0.49     16.96 o
  -3   7  19      308.90      362.47     25.72 o
  -1   7  19       13.70        0.00     13.54 o
   1   7  19      222.89      243.65     20.60 o
   3   7  19       45.41       37.70     13.17 o
  -6   8  19        2.44        0.00     16.43 o
  -4   8  19        4.77        0.00     15.06 o
  -2   8  19        4.86        8.56     13.67 o
   0   8  19        0.93       11.14     12.40 o
   2   8  19       14.06        1.39     13.90 o
  -3   9  19      100.97      113.50     19.79 o
  -1   9  19       29.71       35.81     14.21 o
 -10   0  20       52.46       45.41     15.96 o
  -8   0  20       98.44      168.99     25.41 o
  -6   0  20       30.96       28.27     21.14 o
  -4   0  20      176.22      187.73     27.82 o
  -2   0  20      107.64       46.85     22.97 o
   0   0  20        0.81        0.00     19.07 o
   2   0  20       31.45       53.32     31.70 o
   4   0  20        0.99        5.70     34.02 o
   6   0  20        4.42        0.00     22.16 o
 -11   1  20       51.17       39.36     14.70 o
  -9   1  20        1.61        5.32     11.67 o
  -7   1  20       86.53       68.74     13.03 o
  -5   1  20      625.46      677.30     25.80 o
  -3   1  20     1630.63     1734.11     57.60 o
  -1   1  20       50.60       50.13     15.98 o
   1   1  20      101.41       74.43     11.50 o
   3   1  20       96.26       76.29     11.03 o
   5   1  20       66.62       78.89     17.57 o
 -10   2  20        7.84       19.60     14.00 o
  -8   2  20       86.22       81.63     15.88 o
  -6   2  20      896.37      886.08     32.32 o
  -4   2  20     1377.56     1371.33     38.20 o
  -2   2  20      802.61      777.17     31.84 o
   0   2  20        0.59        4.80     11.17 o
   2   2  20       54.30       49.17     11.54 o
   4   2  20       22.38       40.94     12.56 o
   6   2  20        3.11        2.07     15.90 o
  -9   3  20        3.38       10.26     16.87 o
  -7   3  20      175.39      216.27     22.76 o
  -5   3  20       50.60       48.98     15.65 o
  -3   3  20      189.00      197.38     16.89 o
  -1   3  20      310.10      313.92     19.47 o
   1   3  20        5.12        1.77     11.49 o
   3   3  20       20.01       21.00     13.17 o
   5   3  20       25.64       14.31     13.39 o
 -10   4  20       50.25       67.66     16.76 o
  -8   4  20        0.09        0.60     16.50 o
  -6   4  20       70.95       80.59     16.97 o
  -4   4  20      206.67      183.23     23.41 o
  -2   4  20       16.61       11.76     10.15 o
   0   4  20       21.88       22.01     10.14 o
   2   4  20       30.57       16.01     14.12 o
   4   4  20      103.31       69.93     15.98 o
  -9   5  20      249.02      244.23     24.15 o
  -7   5  20      169.34      192.95     22.34 o
  -5   5  20        9.04       19.09     15.93 o
  -3   5  20       54.98       35.85     15.50 o
  -1   5  20      226.71      256.28     16.26 o
   1   5  20       11.11       18.03     15.32 o
   3   5  20       61.13       72.67     17.20 o
  -8   6  20       13.94       24.35     17.45 o
  -6   6  20       14.44       22.14     16.62 o
  -4   6  20        3.88        0.00     15.65 o
  -2   6  20        4.36       20.19     13.08 o
   0   6  20       90.13       78.18     14.09 o
   2   6  20      468.36      543.62     41.03 o
  -7   7  20       47.88       47.84     15.88 o
  -5   7  20      117.44      137.47     24.73 o
  -3   7  20       45.35       47.64     15.98 o
  -1   7  20       23.92       34.40     14.39 o
   1   7  20        2.66        0.00     15.14 o
  -4   8  20        0.43       14.06     17.21 o
  -2   8  20        0.06        4.14     13.66 o
   0   8  20        1.69        0.00     16.06 o
  -9   1  21      223.94      233.81     19.06 o
  -7   1  21        6.32        1.56     12.01 o
  -5   1  21      172.75      202.67     20.23 o
  -3   1  21      643.50      706.48     37.24 o
  -1   1  21        0.05        0.00     14.53 o
   1   1  21      176.28      229.02     23.20 o
   3   1  21        7.21       17.46     11.81 o
   5   1  21        1.86        0.00     15.99 o
 -10   2  21      266.74      298.73     24.00 o
  -8   2  21        2.35       16.19     14.34 o
  -6   2  21       50.12       57.10     13.63 o
  -4   2  21      868.37      919.79     32.96 o
  -2   2  21      160.87      147.10     20.07 o
   0   2  21        5.16        0.00     12.41 o
   2   2  21      266.20      268.30     23.12 o
   4   2  21       27.26       22.35     12.51 o
  -9   3  21      164.55      183.21     22.83 o
  -7   3  21       58.15       32.62     16.83 o
  -5   3  21       65.41       62.63     14.40 o
  -3   3  21      332.04      306.06     20.26 o
  -1   3  21      207.97      202.67     17.09 o
   1   3  21       36.96       38.45     13.68 o
   3   3  21        7.63        4.83     13.10 o
   5   3  21        2.19        3.99     17.94 o
  -8   4  21      104.88       66.44     17.46 o
  -6   4  21       32.59       26.98     16.06 o
  -4   4  21      634.70      713.92     34.71 o
  -2   4  21       11.93       14.56     10.96 o
   0   4  21      290.52      269.84     18.77 o
   2   4  21       79.95       93.47     22.65 o
   4   4  21       10.54       11.96     16.34 o
  -7   5  21        0.54        0.00     15.41 o
  -5   5  21       14.26        4.36     16.75 o
  -3   5  21       91.43       64.35     16.08 o
  -1   5  21       28.12       18.33     10.12 o
   1   5  21       35.31       46.96     17.95 o
   3   5  21       71.96       53.93     20.80 o
  -6   6  21        0.50        0.00     17.93 o
  -4   6  21      218.58      252.25     24.95 o
  -2   6  21        4.19        0.00     13.35 o
   0   6  21       29.43        2.62     13.89 o
   2   6  21       54.83       63.20     22.01 o
  -5   7  21      271.82      281.42     26.99 o
  -3   7  21       10.49       17.30     15.78 o
  -1   7  21        0.43        0.00     13.76 o
   1   7  21        1.03        0.00     16.12 o
  -8   0  22        0.88        0.00     18.37 o
  -6   0  22      347.42      317.29     33.36 o
  -4   0  22       76.64       95.05     25.71 o
  -2   0  22       75.83       92.92     26.19 o
   0   0  22       34.56       20.01     23.22 o
   2   0  22      279.67      291.94     29.32 o
   4   0  22        1.19        0.00     19.05 o
  -9   1  22      102.53      103.63     15.34 o
  -7   1  22       32.25       35.91     14.33 o
  -5   1  22     1745.27     1730.73     52.12 o
  -3   1  22       88.44      118.21     19.06 o
  -1   1  22       18.17       22.79     13.69 o
   1   1  22      764.87      749.06     33.32 o
   3   1  22        5.33        0.09     12.15 o
  -8   2  22       80.65       86.48     16.30 o
  -6   2  22       37.31       34.01     13.68 o
  -4   2  22        7.56       10.11     15.03 o
  -2   2  22        3.04        5.69     12.80 o
   0   2  22        8.56        5.60     13.04 o
   2   2  22       57.23       47.52     19.23 o
   4   2  22       86.57       79.04     18.61 o
  -9   3  22        8.26        3.38     17.05 o
  -7   3  22       74.78       79.25     18.75 o
  -5   3  22       18.28       12.53     13.76 o
  -3   3  22       97.54       81.24     14.41 o
  -1   3  22        9.33        2.58     11.91 o
   1   3  22        0.83        0.00     13.17 o
   3   3  22       20.37       35.06     27.68 o
  -8   4  22       57.18       66.18     19.09 o
  -6   4  22       24.81        8.53     16.52 o
  -4   4  22        8.31        6.21     13.10 o
  -2   4  22       95.31       97.50     14.40 o
   0   4  22       31.98       54.93     13.40 o
   2   4  22       12.74        5.89     19.89 o
  -7   5  22       58.99       43.78     17.46 o
  -5   5  22      261.79      319.16     27.60 o
  -3   5  22        2.14        0.00     11.68 o
  -1   5  22       29.34       34.04     11.22 o
   1   5  22       73.85       43.06     21.13 o
  -6   6  22       24.15       29.43     16.64 o
  -4   6  22        0.24        0.00     15.75 o
  -2   6  22        0.08        0.30     10.79 o
   0   6  22       61.43       83.69     16.36 o
  -3   7  22       21.59       25.40     15.83 o
  -9   1  23        9.73       23.75     16.06 o
  -7   1  23        0.25        0.00     14.44 o
  -5   1  23      871.73      942.27     45.60 o
  -3   1  23       18.43        6.82     14.09 o
  -1   1  23       50.25       57.98     16.88 o
   1   1  23       68.90       66.61     21.51 o
   3   1  23        2.70       25.31     22.95 o
  -8   2  23        0.57        0.00     13.74 o
  -6   2  23       10.67        5.06     13.59 o
  -4   2  23      631.03      599.87     32.73 o
  -2   2  23      120.42      135.74     18.14 o
   0   2  23       18.66        4.94     14.60 o
   2   2  23       18.93        0.00     17.98 o
  -7   3  23       73.68       49.30     15.08 o
  -5   3  23      177.77      143.80     17.76 o
  -3   3  23       35.16       40.63     13.16 o
  -1   3  23       73.09       66.22     15.15 o
   1   3  23       18.35       44.10     21.48 o
  -6   4  23      125.98      125.10     19.61 o
  -4   4  23        0.40        6.66     13.97 o
  -2   4  23        1.02        6.03     11.96 o
   0   4  23       20.56       37.53     15.53 o
   2   4  23        2.48        0.00     17.43 o
  -5   5  23        0.43        9.69     17.39 o
  -3   5  23        4.30        0.00     12.35 o
  -1   5  23        0.05        9.78     10.43 o
  -2   6  23       28.01       22.28     12.14 o
  -8   0  24      118.53      112.03     24.61 o
  -6   0  24     2015.16     2082.84     75.62 o
  -4   0  24        3.12        0.89     29.00 o
  -2   0  24       30.89       60.86     25.94 o
   0   0  24       25.43       35.78     22.16 o
   2   0  24       11.87       15.84     36.09 o
  -7   1  24       13.93        0.00     17.32 o
  -5   1  24      271.05      303.01     26.67 o
  -3   1  24        2.28        0.00     16.84 o
  -1   1  24      264.11      243.42     25.44 o
   1   1  24       38.79       43.24     14.49 o
  -6   2  24        1.15       13.36     15.22 o
  -4   2  24      142.62      145.50     19.80 o
  -2   2  24        5.87        4.59     14.52 o
   0   2  24      386.48      438.96     56.98 o
  -5   3  24       56.24       51.83     19.99 o
  -3   3  24       88.90       65.02     15.13 o
  -1   3  24      141.15      130.39     17.99 o
   1   3  24      235.67      247.17     31.23 o
  -4   4  24       43.38       31.44     13.66 o
  -2   4  24        2.86        0.06     13.65 o
   0   4  24       69.26       76.41     19.96 o
  -5   1  25      226.95      226.95     24.99 o
  -3   1  25        3.87       13.16     18.27 o
  -1   1  25        4.94        9.00     17.80 o
  -4   2  25        2.01        4.08     16.57 o
  -2   2  25       24.43        7.63     29.65 o
  -3   3  25      109.28      111.54     21.38 o
 
